# Supplementary material for: Estrogen Receptor β (ESR2) Transcriptome and Chromatin Binding in a Mantle Cell Lymphoma Tumor Model Reveal the Tumor-Suppressing Mechanisms of Estrogens
Source: Cancers (Basel). 2022 Jun 24;14(13):3098. doi: 10.3390/cancers14133098 (PMC9264873; doi:10.3390/cancers14133098)
Supplement: Supplementary file 1 [file cancers-14-03098-s001.zip]

Archive with 7 entries (7 files):
- Supplementary figures S1-S5.pdf
- Supplementary methods.pdf
- Supplementary Table S1.pdf
- Supplementary Table S2.xls
- Supplementary Table S3 .xls
- Supplementary Table S4.xls
- Supplementary Table S5.xlsx
