# Supplementary material for: Estrogen Receptor β (ESR2) Transcriptome and Chromatin Binding in a Mantle Cell Lymphoma Tumor Model Reveal the Tumor-Suppressing Mechanisms of Estrogens
Source: Cancers (Basel). 2022 Jun 24;14(13):3098. doi: 10.3390/cancers14133098 (PMC9264873; doi:10.3390/cancers14133098)
Supplement: Supplementary file 1 [file cancers-14-03098-s001.zip › Supplementary Table S2.xls]

## Sheet: Supplementary Table S2
entrez	symbol	length	aveLogCPM	DV_logFC	DV_LR	DV_PValue	DV_FDR
3310	HSPA6	2358	1.59565	-2.35493	111.955	3.65e-26	4.56e-22
378938	MALAT1	8775	5.79111	-0.726792	63.8	1.38e-15	8.59e-12
91663	MYADM	4191	6.30753	-0.667103	59.8913	1e-14	4.17e-11
283131	NEAT1	22741	7.08296	-0.576919	49.288	2.21e-12	6.9e-09
85495	RPPH1	341	0.916074	-1.55527	41.2081	1.37e-10	3.42e-07
3337	DNAJB1	2879	7.5333	-0.518025	40.6928	1.78e-10	3.71e-07
378706	RN7SL2	299	4.58546	0.695571	39.4294	3.4e-10	6.06e-07
2354	FOSB	3776	2.11612	-1.17698	38.4266	5.69e-10	8.87e-07
9531	BAG3	2569	3.39012	-0.851137	35.0196	3.26e-09	4.21e-06
407975	MIR17HG	5018	3.8657	-0.766589	34.9559	3.37e-09	4.21e-06
80336	PABPC1L	4601	5.11296	-0.583971	34.5057	4.25e-09	4.82e-06
284454	LOC284454	1774	3.84046	-0.749515	33.0794	8.85e-09	9.2e-06
1277	COL1A1	5927	4.73316	-0.604373	32.0755	1.48e-08	1.42e-05
2162	F13A1	3863	6.61392	0.473053	31.8157	1.7e-08	1.51e-05
440270	GOLGA8B	6550	4.25254	-0.657111	30.7399	2.95e-08	2.45e-05
4005	LMO2	2417	4.77484	0.586269	30.5454	3.26e-08	2.46e-05
64599	GIGYF1	6329	6.20834	-0.479608	30.4929	3.35e-08	2.46e-05
4012	LNPEP	4795	5.10872	0.549625	30.3774	3.56e-08	2.47e-05
7503	XIST	19280	8.33503	-0.438997	30.2658	3.77e-08	2.47e-05
130872	AHSA2P	4993	5.24004	-0.528326	29.4712	5.68e-08	3.54e-05
4316	MMP7	1125	2.38784	0.951329	28.1887	1.1e-07	6.49e-05
6023	RMRP	268	1.87285	-1.04799	28.1024	1.15e-07	6.49e-05
107075116	MIR3142HG	2318	5.59638	-0.490823	28.0261	1.2e-07	6.49e-05
79026	AHNAK	19410	7.97923	-0.42362	27.8027	1.34e-07	6.99e-05
205	AK4	7364	3.01224	-0.815261	27.2178	1.82e-07	9.07e-05
6843	VAMP1	3360	5.56804	-0.484195	27.0642	1.97e-07	9.45e-05
441733	PRKXP1	11532	2.22346	-0.955849	26.9596	2.08e-07	9.6e-05
327657	SERPINA9	1939	6.55029	0.435529	26.821	2.23e-07	9.95e-05
157848	NKX6-3	1683	1.94398	-0.987364	25.8224	3.74e-07	0.00016109
3485	IGFBP2	2006	1.14322	-1.13456	24.4918	7.46e-07	0.000310453
23162	MAPK8IP3	5676	5.66602	-0.452368	24.2246	8.57e-07	0.000345135
101752400	CAPN10-DT	3567	2.28247	-0.890174	24.0758	9.26e-07	0.000361215
5210	PFKFB4	4024	2.69137	-0.813972	23.9802	9.73e-07	0.000368084
654434	SNHG20	1743	4.08132	-0.601988	23.8773	1.03e-06	0.000376876
81571	MIR600HG	5984	4.01357	-0.608494	23.6223	1.17e-06	0.000417987
440104	TMEM198B	3502	4.03724	-0.60293	23.46	1.28e-06	0.000442124
7273	TTN	116853	5.10838	-0.479061	23.2283	1.44e-06	0.000485247
7852	CXCR4	2328	6.52483	-0.403656	23.0291	1.6e-06	0.000524044
106614088	MIR34AHG	4157	3.08466	-0.73442	22.946	1.67e-06	0.000533169
8497	PPFIA4	6478	0.897541	-1.13925	22.8697	1.73e-06	0.000540894
5021	OXTR	4360	3.05739	-0.737529	22.8103	1.79e-06	0.000544268
133	ADM	1590	2.22427	-0.876624	22.7253	1.87e-06	0.000550896
10272	FSTL3	2511	2.3311	-0.85496	22.6955	1.9e-06	0.000550896
57035	RSRP1	7102	5.45613	-0.449131	22.6142	1.98e-06	0.000561631
338440	ANO9	2955	3.77477	-0.622216	22.3015	2.33e-06	0.000646268
55657	ZNF692	2383	5.36285	-0.451159	22.2442	2.4e-06	0.000651366
125050	RN7SK	332	3.16229	-0.701524	21.6569	3.26e-06	0.000865708
5032	P2RY11	1976	4.38372	-0.529531	21.1735	4.2e-06	0.00109077
338799	LINC01089	1521	3.77647	-0.60461	21.0646	4.44e-06	0.00113097
1241	LTB4R	4620	3.5961	-0.623168	20.754	5.22e-06	0.00130349
414332	LCN10	2017	2.99871	-0.701307	20.1243	7.26e-06	0.00177584
6236	RRAD	1476	3.69827	-0.597746	19.8535	8.36e-06	0.00200658
5802	PTPRS	7347	5.31219	-0.425818	19.5364	9.87e-06	0.00232075
5881	RAC3	1064	0.383292	-1.1566	19.5035	1e-05	0.00232075
1831	TSC22D3	3008	6.26952	-0.377063	19.109	1.23e-05	0.00278133
386593	CHKB-CPT1B	2945	4.43268	-0.49657	19.0884	1.25e-05	0.00278133
80279	CDK5RAP3	3117	6.50294	-0.36614	18.9134	1.37e-05	0.00299492
81669	CCNL2	5269	7.34917	-0.352234	18.7104	1.52e-05	0.00327384
56901	NDUFA4L2	1188	1.86131	-0.8507	18.662	1.56e-05	0.00330115
8420	SNHG3	2171	6.34708	-0.368978	18.6069	1.61e-05	0.00330762
64772	ENGASE	4494	4.34407	-0.499814	18.5908	1.62e-05	0.00330762
199800	ADM5	2112	2.81667	-0.696743	18.5637	1.64e-05	0.00330762
29990	PILRB	1438	4.27911	-0.505854	18.5052	1.69e-05	0.00335649
10984	KCNQ1OT1	91671	2.47508	-0.741442	18.2859	1.9e-05	0.00370706
6664	SOX11	8719	6.65261	-0.356646	18.2224	1.97e-05	0.00377385
151295	SLC23A3	2418	1.13796	-0.969802	18.0804	2.12e-05	0.00400438
4194	MDM4	10077	6.32136	-0.363182	17.9319	2.29e-05	0.00426461
126298	IRGQ	9687	4.72165	-0.450452	17.7815	2.48e-05	0.0045476
54540	FAM193B	4649	5.07006	-0.421389	17.7423	2.53e-05	0.004575
10307	APBB3	2158	3.26607	-0.616348	17.5948	2.73e-05	0.00487324
7422	VEGFA	3778	5.32893	-0.401015	17.4141	3.01e-05	0.00528361
55422	ZNF331	6554	4.86609	-0.430675	17.2129	3.34e-05	0.00579197
9013	TAF1C	4202	6.17136	-0.360055	17.0938	3.56e-05	0.0060825
348654	GEN1	7012	6.74374	-0.340534	16.7779	4.2e-05	0.00708665
153579	BTNL9	3940	6.23602	-0.351004	16.4624	4.96e-05	0.00825759
64332	NFKBIZ	4197	5.32751	-0.388742	16.3767	5.19e-05	0.00852575
26802	SNORD47	77	2.60549	-0.676405	16.1039	6e-05	0.00970747
158056	MAMDC4	3660	2.36526	-0.711474	16.0816	6.07e-05	0.00970747
10180	RBM6	3739	6.48443	-0.337794	16.0417	6.2e-05	0.00978856
4820	NKTR	7302	6.09736	-0.347939	15.7244	7.33e-05	0.011331
23252	OTUD3	6514	3.16666	-0.595802	15.7174	7.35e-05	0.011331
6319	SCD	5468	7.1294	-0.324061	15.6502	7.62e-05	0.0115981
8793	TNFRSF10D	3535	5.38529	-0.375741	15.5322	8.11e-05	0.0121961
11247	NXPH4	1804	1.39187	-0.851661	15.4188	8.61e-05	0.012796
1840	DTX1	3288	6.11255	-0.342468	15.2678	9.33e-05	0.0136979
3931	LCAT	1354	2.35977	-0.692593	15.1731	9.81e-05	0.0142346
22797	TFEC	6829	3.37074	-0.55844	15.1436	9.96e-05	0.0142392
10170	DHRS9	2286	4.70126	0.417916	15.1291	0.000100405	0.0142392
650669	GAS6-AS1	895	1.37719	-0.84286	15.0301	0.000105812	0.0148375
401261	LOC401261	2744	1.38594	-0.83963	14.9863	0.000108294	0.0150167
165	AEBP1	4086	5.99207	-0.342955	14.9375	0.000111133	0.0152411
1427	CRYGS	919	0.026069	-1.07997	14.9031	0.000113178	0.0153529
55000	TUG1	7666	7.65063	-0.310246	14.7299	0.000124061	0.0166481
100529097	RPL36A-HNRNPH2	454	4.79522	-0.403626	14.705	0.000125714	0.0166905
4550	RNR2	1559	12.6078	-0.294982	14.6719	0.000127941	0.0168074
100288152	SLC9A3-AS1	1781	2.36342	-0.678321	14.6162	0.000131776	0.0171309
80162	PGGHG	3268	5.48034	-0.358914	14.5674	0.000135233	0.017399
2017	CTTN	3281	3.80886	-0.497235	14.4766	0.000141914	0.0178355
1809	DPYSL3	5629	-0.316308	1.18573	14.4718	0.000142274	0.0178355
80119	PIF1	2713	4.76901	-0.401838	14.4634	0.000142913	0.0178355
641648	SNORD87	76	1.00735	-0.87886	14.325	0.000153807	0.019005
402483	LINC01000	10263	4.40334	-0.43144	14.2292	0.000161841	0.0198017
80853	KDM7A	9178	3.74462	-0.495881	14.0115	0.000181697	0.0220153
8895	CPNE3	4865	6.80036	0.31017	13.9812	0.000184644	0.0221572
7015	TERT	4013	2.0118	-0.713115	13.9404	0.000188699	0.0224282
27132	CPNE7	2657	2.49794	-0.641802	13.8908	0.000193747	0.022811
220001	VWCE	3536	3.33031	-0.53887	13.8127	0.000201965	0.0235563
6791	AURKAPS1	1537	2.47001	-0.642477	13.7379	0.000210166	0.0242432
196	AHR	6247	3.93607	0.472255	13.7239	0.00021174	0.0242432
79854	LINC00115	1317	1.45242	-0.788348	13.6405	0.000221354	0.0251136
10732	TCFL5	3952	5.22914	-0.358737	13.5718	0.00022961	0.0254119
379025	PSMA3-AS1	2608	5.62818	-0.339633	13.5571	0.000231412	0.0254119
643201	LOC643201	4292	0.540562	-0.929103	13.5546	0.000231724	0.0254119
9852	EPM2AIP1	7439	5.22468	-0.358484	13.5498	0.00023232	0.0254119
871	SERPINH1	2320	4.48538	-0.413658	13.5349	0.000234164	0.0254119
100996511	LINC01355	3511	0.72664	-0.891284	13.398	0.000251886	0.0270995
23089	PEG10	6628	5.31496	0.351951	13.3405	0.000259734	0.027705
100506211	MIR210HG	4606	0.726156	-0.888757	13.322	0.000262316	0.0277432
85301	COL27A1	7810	0.688627	-0.891423	13.2009	0.000279812	0.0293449
9938	ARHGAP25	3411	4.6893	0.390697	13.1531	0.00028704	0.0298522
11076	TPPP	6022	2.11663	-0.678175	13.0768	0.000298974	0.0308363
221061	FAM171A1	3950	4.36676	-0.413704	12.8604	0.0003356	0.0343302
283624	LINC00641	5715	2.65144	-0.597372	12.8201	0.000342909	0.0347927
285464	CRIPAK	4443	2.41662	-0.625491	12.7266	0.000360498	0.0362824
151613	TTC14	5755	4.77794	-0.375242	12.6621	0.000373149	0.0372551
342892	ZNF850	7721	4.08466	-0.436986	12.642	0.000377166	0.0373574
3725	JUN	3323	4.3859	-0.407899	12.6147	0.000382719	0.0376089
101928378	PTOV1-AS2	1101	2.64395	-0.592263	12.5767	0.000390584	0.0376502
79957	PAQR6	2400	1.04446	-0.817732	12.5727	0.000391423	0.0376502
155400	NSUN5P1	2048	3.72273	-0.471322	12.569	0.00039219	0.0376502
664	BNIP3	1633	4.58091	-0.389888	12.5488	0.000396464	0.03777
646719	NIPBL-DT	5334	4.24906	-0.418171	12.4839	0.000410483	0.0388093
644656	LOC644656	1143	2.15985	-0.654382	12.4303	0.000422417	0.0394449
857	CAV1	3658	3.1845	-0.52713	12.4121	0.000426564	0.0394449
57476	GRAMD1B	8396	2.59816	-0.593958	12.4115	0.000426688	0.0394449
106736475	PCF11-AS1	1964	0.146727	-0.954532	12.3466	0.000441794	0.0405411
26152	ZNF337	4761	4.44528	-0.397321	12.2855	0.000456497	0.0415178
124923	SGK494	3779	2.78059	-0.568824	12.2592	0.000462964	0.0415178
84061	MAGT1	4021	6.19236	0.304304	12.2492	0.000465446	0.0415178
140688	NOL4L	6984	2.8478	-0.561513	12.2477	0.00046583	0.0415178
29765	TMOD4	1322	0.507306	-0.886026	12.2348	0.000469071	0.0415178
387104	SOGA3	11818	1.24057	-0.780745	12.1696	0.000485758	0.042558
284339	TMEM145	1779	-0.121342	-1.00298	12.1513	0.000490549	0.042558
27148	STK36	4935	3.14469	-0.525733	12.1493	0.000491053	0.042558
169981	SPIN3	5580	5.06818	-0.348208	12.114	0.000500453	0.0430735
25956	SEC31B	4612	3.2153	-0.51508	12.0531	0.000517071	0.0440037
55592	GOLGA2P5	4488	3.20609	-0.516448	12.0486	0.000518313	0.0440037
4501	MT1X	404	4.37195	0.400157	12.002	0.000531437	0.044813
90673	PPP1R3E	4495	2.45045	-0.60092	11.9227	0.000554526	0.0464462
6300	MAPK12	1905	4.83667	-0.359656	11.8828	0.000566546	0.0471366
57532	NUFIP2	10880	7.58186	-0.27824	11.815	0.000587569	0.048562
56829	ZC3HAV1	7869	6.8429	-0.283846	11.7725	0.000601135	0.0493564
5411	PNN	3606	7.69081	-0.276551	11.7288	0.000615399	0.0501973
100506060	SMG1P7	1891	2.26173	-0.620143	11.6952	0.00062661	0.0507799
23504	RIMBP2	6322	0.940066	-0.797258	11.5647	0.000672159	0.0541196
91316	GUSBP11	3416	2.52682	-0.578986	11.4559	0.000712657	0.0570126
7980	TFPI2	2444	1.65335	-0.690666	11.4236	0.000725175	0.0576445
2145	EZH1	4689	4.64418	-0.365645	11.3588	0.000750911	0.0591809
55818	KDM3A	4918	6.36638	-0.287511	11.3512	0.000753987	0.0591809
283663	LINC00926	2516	5.4694	-0.316704	11.3043	0.00077328	0.0603158
5925	RB1	4772	7.69525	0.27128	11.2817	0.000782769	0.0606767
642846	LOC642846	3499	2.90075	-0.531634	11.2368	0.000801928	0.0617782
120	ADD3	4960	6.4541	0.283051	11.186	0.000824176	0.0631026
9906	SLC35E2A	7297	4.50211	-0.373842	11.1582	0.000836629	0.0636655
912	CD1D	3783	0.55849	-0.835817	11.0929	0.000866591	0.0655458
760	CA2	1666	3.90891	0.426124	11.0227	0.000900018	0.0675768
353322	ANKRD37	943	3.65079	-0.448138	11.014	0.000904274	0.0675768
414189	AGAP6	2772	3.36474	-0.475088	10.9524	0.000934807	0.0694008
51278	IER5	2342	7.85577	-0.266135	10.9388	0.000941719	0.0694008
51747	LUC7L3	7040	7.6199	-0.267412	10.9316	0.000945363	0.0694008
441124	GTF2IP20	2947	1.24244	-0.736336	10.8558	0.000984842	0.0711114
219902	TMEM136	4462	4.09456	-0.403758	10.8478	0.000989136	0.0711114
79643	CHMP6	1664	4.57533	0.363415	10.8348	0.000996122	0.0711114
4493	MT1E	507	4.91365	0.339578	10.8331	0.000996991	0.0711114
146705	TEPSIN	2287	4.36302	-0.379553	10.8328	0.000997155	0.0711114
285429	DCAF4L1	4772	0.52637	-0.829555	10.8185	0.00100492	0.0712581
3359	HTR3A	2410	0.280189	-0.869148	10.7898	0.00102063	0.0719634
81603	TRIM8	2769	5.56852	-0.305295	10.7757	0.00102842	0.0721047
597	BCL2A1	943	6.85319	0.270887	10.7235	0.00105784	0.0735143
23316	CUX2	6846	1.96774	-0.629579	10.7192	0.0010603	0.0735143
26822	SNORD14A	92	0.115842	-0.892601	10.6898	0.00107729	0.0741683
84851	TRIM52	3466	4.25839	-0.385829	10.6824	0.00108162	0.0741683
100130557	NFYC-AS1	3182	2.61656	-0.547981	10.6588	0.00109546	0.0747071
100506548	LOC100506548	3880	5.17667	-0.319376	10.5933	0.00113498	0.076981
9610	RIN1	2684	0.0889973	-0.892788	10.5729	0.00114757	0.0770779
22859	ADGRL1	7857	3.54011	-0.449526	10.5637	0.00115332	0.0770779
5209	PFKFB3	5007	4.97123	-0.331033	10.5611	0.00115493	0.0770779
1298	COL9A2	2831	6.378	-0.276777	10.5433	0.00116612	0.0774104
10614	HEXIM1	4785	6.43642	-0.274787	10.5179	0.00118222	0.0780641
10052	GJC1	7818	4.27133	-0.381256	10.4851	0.00120339	0.0789609
23015	GOLGA8A	6557	1.72961	-0.650099	10.4774	0.00120846	0.0789609
26953	RANBP6	4622	5.89415	-0.289104	10.4126	0.00125158	0.0811537
63910	SLC17A9	2654	6.28524	-0.277538	10.4075	0.00125502	0.0811537
406934	MIR142	87	0.71278	-0.783882	10.3663	0.00128335	0.0823474
85378	TUBGCP6	6019	5.62263	-0.296927	10.3615	0.00128668	0.0823474
10957	PNRC1	2133	5.65839	-0.295157	10.3112	0.00132225	0.084192
57209	ZNF248	6046	4.12689	-0.38934	10.2388	0.00137514	0.0867973
116113	FOXP4	5949	5.42696	-0.303087	10.2288	0.00138266	0.0867973
2353	FOS	2158	2.82179	-0.515822	10.227	0.00138403	0.0867973
6621	SNAPC4	4658	5.56169	-0.297118	10.1996	0.00140473	0.0876551
6678	SPARC	3590	3.05317	0.491979	10.1112	0.00147367	0.0912165
117584	RFFL	1097	3.73432	0.422596	10.0991	0.0014834	0.0912165
126308	MOB3A	3331	8.7379	-0.251856	10.0987	0.00148373	0.0912165
79983	POF1B	4035	4.13403	0.386107	10.0525	0.00152138	0.0929271
4776	NFATC4	6289	3.77549	-0.416634	10.0464	0.00152648	0.0929271
2769	GNA15	2294	4.94644	-0.324112	10.0346	0.00153627	0.0929271
25900	IFFO1	2836	4.40411	-0.362029	10.0271	0.00154258	0.0929271
11040	PIM2	2187	6.76178	-0.262867	10.0197	0.00154879	0.0929271
100216546	LINC01004	9419	3.10263	-0.481071	9.98771	0.00157588	0.0933006
1997	ELF1	3739	7.79548	0.254643	9.98638	0.00157703	0.0933006
162989	DEDD2	2286	5.31153	-0.303977	9.96633	0.00159429	0.0933006
115703	ARHGAP33	4401	3.61879	-0.428772	9.96233	0.00159775	0.0933006
9583	ENTPD4	5897	5.60155	-0.291872	9.95084	0.00160776	0.0933006
647979	NORAD	5343	7.19069	-0.257816	9.94944	0.00160899	0.0933006
84916	UTP4	3890	5.08977	0.314765	9.94876	0.00160958	0.0933006
11188	NISCH	6854	5.27191	-0.305041	9.93952	0.00161768	0.0933006
100506469	TMEM147-AS1	1627	3.12848	-0.477034	9.93427	0.00162229	0.0933006
89765	RSPH1	1430	1.38412	-0.681788	9.91014	0.00164371	0.0937285
9750	RIPOR2	8360	6.14746	0.274917	9.90861	0.00164508	0.0937285
3679	ITGA7	4413	2.2224	-0.575106	9.90058	0.00165226	0.0937285
170506	DHX36	4767	5.53718	0.293425	9.86277	0.00168657	0.0951903
4123	MAN2C1	3332	5.00232	-0.317788	9.85545	0.00169329	0.0951903
9401	RECQL4	3816	5.49269	-0.294436	9.83056	0.00171636	0.0960545
79412	KREMEN2	2057	3.83123	-0.407442	9.80785	0.00173768	0.0966636
100316904	SAP25	835	2.42687	-0.546863	9.79562	0.00174928	0.0966636
651746	ANKRD33B	9333	7.14649	-0.256117	9.79436	0.00175048	0.0966636
8620	NPFF	824	1.02118	-0.721114	9.73967	0.00180334	0.0983476
3768	KCNJ12	5230	0.991901	-0.725714	9.73008	0.00181277	0.0983476
3652	IPP	3443	3.41505	0.444248	9.72345	0.00181932	0.0983476
100289019	SLC25A25-AS1	3842	2.57975	-0.527121	9.72291	0.00181985	0.0983476
25966	C2CD2	6466	3.76841	-0.410641	9.71919	0.00182354	0.0983476
286006	LSMEM1	1806	-0.00175892	-0.871383	9.71444	0.00182826	0.0983476
3911	LAMA5	11431	3.62256	-0.422461	9.68986	0.00185288	0.0991101
310	ANXA7	2536	7.54167	0.252213	9.68448	0.00185831	0.0991101
101752399	STAG3L5P-PVRIG2P-PILRB	2467	3.16163	-0.465958	9.64128	0.00190252	0.101036
26769	SNORD81	43	1.47028	-0.657937	9.61471	0.00193025	0.101932
90668	CARMIL3	4600	2.21783	-0.566896	9.6095	0.00193573	0.101932
6691	SPINK2	1033	3.84643	0.402037	9.56693	0.00198114	0.103885
131450	CD200R1	2397	3.21481	0.46062	9.55868	0.00199007	0.103916
283596	SNHG10	1961	4.44607	-0.349936	9.54533	0.00200459	0.104239
1236	CCR7	2700	8.04908	-0.24739	9.5312	0.00202009	0.104609
4929	NR4A2	3531	2.68182	-0.511141	9.51276	0.00204048	0.104926
4332	MNDA	1667	3.30693	0.450339	9.51046	0.00204304	0.104926
2804	GOLGB1	11257	6.05338	-0.2714	9.4836	0.00207316	0.10562
260294	NSUN5P2	1767	3.65122	-0.415085	9.4731	0.00208507	0.10562
51804	SIX4	6275	2.93148	-0.485555	9.47296	0.00208522	0.10562
9925	ZBTB5	4649	5.8049	-0.278309	9.46842	0.0020904	0.10562
8553	BHLHE40	3034	6.82427	-0.254427	9.44549	0.00211669	0.106517
100125288	ZGLP1	1980	0.915643	-0.721381	9.4281	0.00213686	0.1071
4045	LSAMP	9547	5.45748	0.289257	9.381	0.00219246	0.109448
64770	CCDC14	4305	5.23876	-0.296965	9.34052	0.00224143	0.111446
79729	SH3D21	2579	2.07045	-0.574827	9.30423	0.00228625	0.11317
25970	SH2B1	5571	5.72347	-0.27819	9.29784	0.00229424	0.11317
1000	CDH2	4451	1.96371	-0.586014	9.27859	0.00231848	0.113916
55139	ANKZF1	2637	5.44855	-0.287639	9.27058	0.00232863	0.113966
3315	HSPB1	897	7.6787	-0.245759	9.25799	0.0023447	0.114304
100129482	ZNF37BP	8712	3.93197	-0.386616	9.24299	0.00236399	0.114796
8690	JRKL	3570	4.87994	-0.314394	9.22657	0.00238527	0.115381
1195	CLK1	3794	6.08583	-0.265982	9.17318	0.00245587	0.118337
10436	EMG1	1535	6.82283	0.250563	9.15123	0.00248551	0.119305
51385	ZNF589	3364	5.21202	-0.294316	9.10247	0.00255265	0.122058
22822	PHLDA1	5913	4.64729	-0.326858	9.08389	0.0025787	0.122491
100507034	PITRM1-AS1	4076	0.0738761	-0.828187	9.07812	0.00258685	0.122491
1235	CCR6	3687	5.06836	0.301689	9.0717	0.00259596	0.122491
5339	PLEC	16463	6.84845	-0.249039	9.06817	0.00260097	0.122491
5364	PLXNB1	7354	4.44716	-0.340447	9.04947	0.00262772	0.122609
9256	TSPOAP1	7698	4.36583	-0.346427	9.0435	0.00263631	0.122609
728175	LINC02363	1878	2.47578	-0.519632	9.03696	0.00264576	0.122609
11235	PDCD10	1569	6.03261	0.265572	9.02772	0.00265916	0.122609
55167	MSL2	4770	6.37207	-0.256219	9.02639	0.0026611	0.122609
8411	EEA1	8003	5.0759	0.300438	9.02548	0.00266242	0.122609
150776	LOC150776	3788	4.60087	-0.328892	9.01848	0.00267264	0.122627
9294	S1PR2	3584	5.67667	-0.275215	9.00181	0.00269713	0.122921
91768	CABLES1	5240	5.70023	-0.274374	8.99237	0.0027111	0.122921
79899	PRR5L	4214	0.457549	0.776756	8.98046	0.00272882	0.122921
107	ADCY1	12931	-0.072474	-0.848907	8.97689	0.00273416	0.122921
10808	HSPH1	5727	8.80923	-0.237172	8.97419	0.00273819	0.122921
54602	NDFIP2	4655	5.72822	0.273442	8.97388	0.00273867	0.122921
9298	SNORD31	68	0.145115	-0.810607	8.96211	0.00275636	0.122921
50649	ARHGEF4	4247	3.81403	-0.390476	8.96113	0.00275785	0.122921
24146	CLDN15	2244	4.41692	-0.340105	8.90078	0.0028505	0.126092
6662	SOX9	3934	2.28934	-0.537213	8.89221	0.0028639	0.126092
374618	TEX9	1782	2.8791	0.476873	8.8907	0.00286627	0.126092
5966	REL	7827	6.2783	0.256781	8.88871	0.00286939	0.126092
976	ADGRE5	3492	7.13252	-0.24395	8.87869	0.00288519	0.126341
389206	BEND4	8850	5.49753	-0.279061	8.84278	0.00294251	0.128219
373863	DND1	1603	0.496025	-0.752648	8.83899	0.00294862	0.128219
10042	HMGXB4	4251	5.8989	0.266338	8.82865	0.00296537	0.1285
91151	TIGD7	3430	3.78664	-0.389507	8.81357	0.00298998	0.128513
25861	WHRN	5306	4.07028	-0.36571	8.80937	0.00299688	0.128513
2615	LRRC32	4446	0.448738	-0.759453	8.80815	0.00299888	0.128513
830	CAPZA2	2356	6.71609	0.24703	8.8033	0.00300687	0.128513
8544	PIR	1561	3.25713	0.437493	8.78183	0.00304246	0.129012
9446	GSTO1	1310	7.27858	0.241605	8.7715	0.00305974	0.129012
10725	NFAT5	13672	5.57929	-0.274806	8.77045	0.0030615	0.129012
26993	AKAP8L	2350	5.9706	-0.263203	8.76643	0.00306825	0.129012
100289230	LOC100289230	1876	0.962105	-0.690029	8.76525	0.00307024	0.129012
1783	DYNC1LI2	4632	5.82807	-0.266928	8.75204	0.00309256	0.129514
51380	CSAD	3026	2.84629	-0.47336	8.73248	0.00312591	0.130473
105376843	SNHG25	111	2.90504	-0.467807	8.70436	0.00317449	0.132059
57471	ERMN	4161	1.25284	-0.657221	8.69811	0.0031854	0.132072
10935	PRDX3	1629	7.77495	0.237578	8.68618	0.00320633	0.1325
57082	KNL1	7685	5.91256	0.26354	8.67333	0.00322901	0.132997
388552	BLOC1S3	2601	4.49822	-0.329524	8.65349	0.00326435	0.133646
7352	UCP3	3485	1.31991	-0.645126	8.65246	0.0032662	0.133646
3653	IPW	4498	0.141145	-0.795942	8.62506	0.0033157	0.134499
375341	C3orf62	3590	3.5826	-0.402216	8.62339	0.00331873	0.134499
6528	SLC5A5	3576	0.769976	-0.707892	8.61147	0.00334052	0.134499
170960	ZNF721	4692	5.79153	-0.265739	8.60627	0.00335008	0.134499
79023	NUP37	1293	6.47958	0.2476	8.60567	0.00335119	0.134499
10724	MGEA5	5202	7.30906	-0.239008	8.60539	0.0033517	0.134499
22876	INPP5F	5388	4.33858	-0.33964	8.58545	0.0033886	0.135377
83642	SELENOO	2315	4.62542	-0.319044	8.57093	0.00341572	0.135377
5033	P4HA1	3010	5.79843	-0.264999	8.56932	0.00341874	0.135377
51547	SIRT7	1731	5.20979	-0.285713	8.56792	0.00342138	0.135377
100505616	SNHG21	1053	3.19204	-0.436642	8.5645	0.0034278	0.135377
2649	NR6A1	7064	3.20945	-0.433996	8.52821	0.00349683	0.137667
200765	TIGD1	2621	4.11663	-0.355422	8.50691	0.00353801	0.138728
26973	CHORDC1	3384	6.64625	-0.243533	8.5023	0.00354697	0.138728
57018	CCNL1	3038	5.92721	-0.260251	8.49607	0.00355914	0.138728
2896	GRN	2346	6.52519	-0.244939	8.48877	0.00357346	0.138728
23218	NBEAL2	8828	6.85846	-0.240682	8.48576	0.00357936	0.138728
54541	DDIT4	1749	6.37237	-0.248065	8.45999	0.00363044	0.140042
80381	CD276	3570	4.83103	-0.303904	8.45735	0.00363571	0.140042
157247	MGC27345	10079	3.64631	-0.392743	8.4515	0.00364743	0.140061
23117	NPIPB3	3617	3.46453	-0.407842	8.43607	0.0036785	0.140821
8985	PLOD3	2977	5.765	-0.263535	8.41273	0.00372603	0.141994
7349	UCN	795	0.416711	-0.745645	8.40987	0.00373188	0.141994
85460	ZNF518B	6936	5.10417	-0.28796	8.39888	0.00375453	0.142421
353132	LCE1B	1139	1.56446	-0.60276	8.38593	0.00378138	0.143005
91875	TTC5	1866	4.61341	0.316334	8.35915	0.0038375	0.144459
26140	TTLL3	4470	3.09588	-0.440234	8.35236	0.00385187	0.144459
283932	FBXL19-AS1	3951	1.54478	-0.602163	8.34594	0.0038655	0.144459
5341	PLEK	2852	9.31829	0.227238	8.34564	0.00386614	0.144459
1294	COL7A1	9169	-0.236181	-0.847902	8.33608	0.00388653	0.144505
9711	RUBCN	9828	6.66818	-0.240827	8.33422	0.00389053	0.144505
4122	MAN2A2	7155	5.97205	-0.256063	8.30615	0.00395109	0.146089
10603	SH2B2	2206	5.57949	-0.267555	8.30364	0.00395657	0.146089
1329	COX5B	505	7.40385	0.234087	8.28776	0.00399132	0.146937
91355	LRP5L	3998	2.33849	-0.51219	8.27698	0.00401509	0.147305
114881	OSBPL7	3656	4.13507	-0.349091	8.27254	0.00402491	0.147305
144132	DNHD1	15680	3.39222	-0.408661	8.218	0.00414769	0.151354
148898	ZNF436-AS1	2867	0.201956	-0.766166	8.20365	0.00418063	0.15171
3690	ITGB3	4894	1.66798	0.586828	8.20316	0.00418175	0.15171
55082	ARGLU1	1751	7.02605	-0.23504	8.19604	0.00419818	0.151865
6687	SPG7	4050	5.02864	-0.287941	8.16962	0.00425979	0.153241
3783	KCNN4	2240	6.81393	-0.236716	8.1692	0.00426078	0.153241
2796	GNRH1	2150	1.01766	-0.659336	8.15778	0.00428768	0.153621
4599	MX1	3660	5.42296	-0.270803	8.15427	0.00429598	0.153621
79709	COLGALT1	3707	6.12369	-0.249551	8.13619	0.00433905	0.154647
54554	WDR5B	4183	4.16924	-0.343345	8.13185	0.00434945	0.154647
54877	ZCCHC2	7841	5.50864	-0.266912	8.11266	0.00439571	0.15524
440423	SUZ12P1	3589	3.16482	-0.427019	8.09673	0.00443453	0.15524
5310	PKD1	14138	4.50937	-0.317847	8.09625	0.00443569	0.15524
399948	COLCA1	6278	0.149203	-0.769678	8.096	0.0044363	0.15524
5814	PURB	9093	6.87487	-0.234924	8.09554	0.00443742	0.15524
9196	KCNAB3	2458	0.833998	-0.676512	8.09418	0.00444075	0.15524
728780	ANKDD1B	2552	-0.126664	-0.814826	8.08295	0.00446837	0.155424
54553	MIR4453HG	3000	2.93002	-0.448079	8.08191	0.00447093	0.155424
6774	STAT3	4973	7.49858	0.230316	8.06291	0.00451806	0.156253
55621	TRMT1	2362	5.92984	-0.253407	8.05835	0.00452945	0.156253
56895	AGPAT4	7879	2.88138	-0.451986	8.05719	0.00453233	0.156253
23415	KCNH4	3923	1.87487	-0.553522	8.04168	0.00457131	0.157162
57464	STRIP2	5699	1.60978	-0.58268	8.02538	0.00461264	0.158148
2800	GOLGA1	4882	4.275	-0.33286	8.013	0.00464427	0.158439
64110	MAGEF1	1682	5.76484	-0.257218	8.01212	0.00464654	0.158439
100128537	MIR29B2CHG	2251	2.29783	-0.508107	8.00183	0.00467302	0.158908
10752	CHL1	10502	4.43919	0.320804	7.97931	0.0047315	0.159739
157489	SDAD1P1	3172	0.975152	-0.65692	7.97766	0.0047358	0.159739
3091	HIF1A	4395	7.29752	0.230251	7.97764	0.00473586	0.159739
7169	TPM2	1574	5.67794	-0.258713	7.95722	0.0047896	0.161117
8660	IRS2	6998	3.97596	-0.355135	7.9444	0.00482365	0.161592
4494	MT1F	483	3.71725	0.376436	7.94215	0.00482963	0.161592
8629	JRK	9124	6.03599	-0.248654	7.93263	0.00485512	0.161938
5153	PDE1B	3783	1.74976	-0.563401	7.92861	0.00486592	0.161938
3587	IL10RA	3786	6.35281	-0.240428	7.91726	0.00489654	0.162524
8470	SORBS2	8979	2.65316	0.470547	7.91163	0.00491179	0.162597
10905	MAN1A2	5388	3.90648	0.360388	7.90483	0.0049303	0.162778
25817	FAM19A5	2886	0.929283	-0.658109	7.89502	0.00495712	0.163232
54055	CYP4F29P	1279	1.48174	-0.593703	7.8892	0.00497309	0.163327
64925	CCDC71	1812	4.08138	0.345829	7.87899	0.00500123	0.16382
100505696	SH3BP5-AS1	5575	0.828797	-0.668103	7.86852	0.00503029	0.16434
100131213	ZNF503-AS2	3339	0.595532	-0.696774	7.8512	0.00507869	0.16544
57597	BAHCC1	10454	2.78998	-0.454136	7.84702	0.00509045	0.16544
55876	GSDMB	1809	2.57742	-0.472794	7.82192	0.00516164	0.167318
254428	SLC41A1	5017	6.34433	-0.238921	7.80671	0.00520527	0.168295
10221	TRIB1	3751	5.59991	-0.258482	7.7973	0.00523243	0.168378
421	ARVCF	4036	0.646256	-0.687982	7.79648	0.00523482	0.168378
403341	ZBTB34	6563	4.33411	-0.323629	7.78319	0.00527347	0.169077
5954	RCN1	2516	5.82729	-0.251751	7.7797	0.00528366	0.169077
2729	GCLC	3813	5.13614	0.27583	7.77345	0.00530196	0.169229
54149	C21orf91	5433	6.26062	0.240473	7.76624	0.00532316	0.169472
2570	GABRR2	4736	0.551648	-0.696833	7.7615	0.00533715	0.169485
8349	HIST2H2BE	2223	0.796232	-0.666257	7.73573	0.00541386	0.171466
4023	LPL	3747	0.019989	-0.771678	7.73136	0.005427	0.171466
5608	MAP2K6	13865	5.09222	0.277129	7.72179	0.00545583	0.171941
53373	TPCN1	5467	5.38627	-0.264412	7.70793	0.00549787	0.17283
64407	RGS18	2145	0.0477581	0.779223	7.688	0.00555892	0.17431
114882	OSBPL8	7939	6.78917	0.229755	7.67303	0.00560521	0.175321
79830	ZMYM1	4670	2.42023	0.486507	7.66644	0.00562574	0.175523
57473	ZNF512B	5922	4.04237	-0.342809	7.64018	0.00570823	0.177653
4534	MTM1	3436	4.30904	0.322994	7.63382	0.0057284	0.177837
64092	SAMSN1	2465	7.5538	0.223678	7.62438	0.00575846	0.178326
8795	TNFRSF10B	4151	7.18406	-0.225564	7.61442	0.00579034	0.178457
285908	LINC00174	4424	2.063	-0.520541	7.61413	0.00579128	0.178457
23642	SNHG1	1118	7.23441	-0.224821	7.58658	0.00588044	0.180758
51807	TUBA8	2124	3.56045	-0.378507	7.56544	0.00594981	0.182321
6720	SREBF1	5058	4.57774	-0.302794	7.56221	0.0059605	0.182321
94031	HTRA3	3382	0.488332	-0.696321	7.55537	0.00598316	0.182567
140707	BRI3BP	1272	5.46986	0.25901	7.54877	0.0060051	0.1826
26277	TINF2	2177	6.16669	0.239397	7.54625	0.00601352	0.1826
51338	MS4A4A	1795	1.23801	0.61874	7.53545	0.00604966	0.183252
267	AMFR	3781	7.02244	0.225303	7.52254	0.00609317	0.184123
83637	ZMIZ2	5209	7.19748	-0.223884	7.509	0.00613914	0.185064
644794	LOC644794	2178	1.59451	-0.564822	7.49212	0.00619694	0.185537
6526	SLC5A3	11400	6.14157	-0.23891	7.49063	0.0062021	0.185537
824	CAPN2	3727	4.21871	0.326652	7.48923	0.00620691	0.185537
114785	MBD6	4150	6.07867	-0.240483	7.48708	0.00621433	0.185537
140775	SMCR8	8310	4.83864	-0.285203	7.48	0.00623882	0.185537
8604	SLC25A12	3998	5.83451	0.246764	7.47815	0.00624524	0.185537
10485	C1orf61	1782	2.35889	-0.484608	7.47421	0.00625891	0.185537
79847	MFSD13A	2834	2.90916	-0.432671	7.4649	0.00629136	0.185695
4851	NOTCH1	9306	6.42009	-0.231883	7.46414	0.00629401	0.185695
5908	RAP1B	2152	6.01737	0.241647	7.45268	0.00633421	0.186441
23657	SLC7A11	9648	4.88985	0.282198	7.4418	0.00637262	0.186709
215	ABCD1	3664	3.68066	-0.366133	7.44162	0.00637324	0.186709
55667	DENND4C	8405	4.83967	0.284159	7.40729	0.006496	0.18986
5997	RGS2	1350	4.5368	-0.302011	7.39675	0.0065342	0.190338
84657	LINC00852	1328	0.279275	-0.716976	7.39436	0.00654286	0.190338
2992	GYG1	2022	4.8348	0.284123	7.38789	0.00656646	0.19058
29916	SNX11	3311	7.06293	0.222689	7.3671	0.00664279	0.192185
222658	KCTD20	5619	6.71285	0.22597	7.36446	0.00665255	0.192185
22803	XRN2	3805	6.91584	0.223601	7.35721	0.00667944	0.192516
63926	ANKEF1	3922	1.247	0.610025	7.35195	0.006699	0.192635
23099	ZBTB43	5972	4.93796	-0.277544	7.34403	0.00672857	0.192723
6560	SLC12A4	5026	4.76446	-0.286494	7.34286	0.00673296	0.192723
340544	MORF4L2-AS1	2870	0.483411	-0.68622	7.32732	0.00679141	0.193952
91304	TMEM259	2708	7.1953	-0.22095	7.3113	0.00685222	0.194963
26279	PLA2G2D	1970	3.75139	-0.357327	7.30977	0.00685807	0.194963
90293	KLHL13	4768	4.27376	0.318521	7.30541	0.00687473	0.194992
55716	LMBR1L	2549	4.17768	-0.32465	7.29205	0.00692602	0.196002
388228	SBK1	4992	2.8972	-0.428688	7.28335	0.00695967	0.196508
1397	CRIP2	3047	3.97925	-0.339219	7.26535	0.00702975	0.198039
253461	ZBTB38	8384	6.23783	0.233017	7.26077	0.00704769	0.198097
28984	RGCC	1108	3.91079	-0.344376	7.25316	0.00707763	0.198492
9854	C2CD2L	3384	4.84301	-0.280315	7.23225	0.00716055	0.200367
5933	RBL1	6168	5.59607	0.249023	7.22281	0.00719831	0.200973
10592	SMC2	6300	7.67226	0.216642	7.19174	0.00732399	0.2037
729438	CASTOR2	7991	1.23941	-0.598599	7.1906	0.00732864	0.2037
81607	NECTIN4	3502	1.26826	-0.595992	7.1837	0.00735688	0.203969
3295	HSD17B4	2938	6.12718	0.234507	7.18026	0.007371	0.203969
740	MRPL49	2162	6.69706	0.223099	7.1672	0.00742487	0.205005
55252	ASXL2	7174	5.60692	0.247492	7.15722	0.00746626	0.205693
2821	GPI	5643	8.29916	-0.213185	7.14741	0.00750721	0.205764
1808	DPYSL2	5237	6.2637	-0.230457	7.14184	0.0075306	0.205764
445372	TRIM6-TRIM34	1248	0.234219	0.721253	7.14124	0.00753309	0.205764
665	BNIP3L	3629	5.73949	-0.243402	7.14084	0.00753477	0.205764
8935	SKAP2	4271	6.36184	0.228031	7.1302	0.00757964	0.206537
2207	FCER1G	591	0.413967	0.695805	7.11643	0.00763805	0.207273
5824	PEX19	3669	5.28176	0.258	7.11433	0.00764703	0.207273
8876	VNN1	3844	3.47721	0.374428	7.11212	0.00765647	0.207273
730092	RRN3P1	1609	2.37566	-0.470598	7.10425	0.00769014	0.207734
55692	LUC7L	3182	6.61964	-0.222715	7.09396	0.0077344	0.208478
26548	ITGB1BP2	1282	0.300452	-0.698129	7.08594	0.0077691	0.208701
10147	SUGP2	6540	7.18675	-0.217512	7.08432	0.00777614	0.208701
1760	DMPK	3705	3.91171	-0.339767	7.07426	0.0078199	0.209426
440081	DDX12P	3909	3.65047	-0.358448	7.06685	0.00785233	0.209844
692063	SNORA32	121	0.628292	-0.654896	7.05831	0.00788986	0.210396
375035	SFT2D2	856	3.21239	0.395319	7.04851	0.00793313	0.210556
216	ALDH1A1	2369	0.437197	0.688021	7.0483	0.00793405	0.210556
728715	LOC728715	892	0.606715	-0.656641	7.0455	0.00794645	0.210556
692198	SNORD78	54	-0.132826	-0.759731	7.03801	0.00797975	0.210615
57178	ZMIZ1	7555	6.04951	-0.233781	7.03231	0.00800522	0.210615
9365	KL	5006	0.00440372	0.750455	7.02237	0.00804978	0.210615
57650	CIP2A	4265	5.96527	0.235762	7.01966	0.00806198	0.210615
8759	ADAM1A	2840	2.18387	-0.487892	7.01938	0.0080632	0.210615
8076	MFAP5	3003	0.441423	-0.676769	7.0184	0.00806764	0.210615
4131	MAP1B	12282	4.77622	-0.2794	7.0131	0.00809153	0.210615
728448	PPIEL	3307	2.3201	-0.472845	7.01208	0.00809617	0.210615
64170	CARD9	2123	1.99345	-0.5057	7.00122	0.00814541	0.210615
123096	SLC25A29	2767	3.7025	-0.353125	6.99904	0.00815533	0.210615
4130	MAP1A	10275	1.42915	-0.566601	6.9989	0.00815599	0.210615
84283	TMEM79	2354	4.10607	-0.323288	6.9961	0.00816873	0.210615
100533107	RTEL1-TNFRSF6B	5158	4.19017	-0.316882	6.98908	0.00820086	0.210615
54900	LAX1	3337	5.81973	0.238849	6.98763	0.00820748	0.210615
23401	FRAT2	2205	4.29168	-0.309728	6.98672	0.00821166	0.210615
7090	TLE3	5910	6.90511	-0.217949	6.98519	0.00821869	0.210615
989	2021-09-07	4348	8.76637	0.209253	6.9781	0.00825132	0.211017
101929536	LOC101929536	1195	-0.0190301	-0.737293	6.96399	0.00831664	0.21207
221442	ADCY10P1	4569	-0.397291	-0.803017	6.96187	0.00832647	0.21207
388695	LYSMD1	2508	3.75307	-0.348191	6.94951	0.00838422	0.212676
1894	ECT2	4500	5.92309	0.235551	6.9455	0.00840304	0.212676
29116	MYLIP	3071	4.84595	-0.274476	6.94539	0.00840356	0.212676
7587	ZNF37A	10969	5.06119	-0.26384	6.94223	0.00841841	0.212676
2644	GCHFR	713	5.55676	0.24507	6.91401	0.00855229	0.215065
57050	UTP3	2073	6.38935	-0.223782	6.91176	0.00856305	0.215065
339942	H1FX-AS1	2193	1.02281	-0.605963	6.91142	0.00856471	0.215065
60677	CELF6	3575	0.438294	-0.671341	6.89676	0.00863521	0.2164
100381270	ZBED6	3550	4.2922	0.307637	6.88733	0.0086809	0.217109
79970	ZNF767P	3791	3.32738	-0.37908	6.87178	0.00875675	0.218235
339451	KLHL17	2564	4.20815	-0.312761	6.86792	0.00877568	0.218235
3017	HIST1H2BD	861	1.48529	-0.554103	6.86704	0.00877998	0.218235
205428	C3orf58	4593	3.98262	-0.329404	6.86382	0.00879585	0.218235
8728	ADAM19	6529	6.59122	-0.219144	6.84877	0.00887024	0.219234
57605	PITPNM2	6941	4.35769	-0.302059	6.84857	0.00887125	0.219234
386607	ZFP91-CNTF	1844	4.47887	0.294507	6.84269	0.00890046	0.219521
407014	MIR25	84	1.12623	-0.592221	6.82319	0.00899819	0.221494
7474	WNT5A	6245	4.16995	-0.314406	6.8195	0.0090168	0.221515
9985	REC8	2334	4.36415	-0.300945	6.81291	0.00905012	0.221628
196527	ANO6	7153	6.16786	0.22736	6.81157	0.00905691	0.221628
51735	RAPGEF6	9380	5.24377	0.253516	6.80614	0.00908449	0.221868
140823	ROMO1	461	6.54911	0.218963	6.79951	0.00911831	0.221956
5026	P2RX5	2308	5.55971	-0.242647	6.79846	0.00912365	0.221956
55279	ZNF654	4957	3.89253	-0.334333	6.78649	0.00918502	0.223014
2618	GART	5547	7.39936	0.211619	6.77521	0.00924328	0.223014
386724	AMIGO3	2972	2.23686	-0.47412	6.77219	0.00925891	0.223014
8645	KCNK5	3783	2.4046	-0.456908	6.77163	0.00926183	0.223014
4084	MXD1	5616	1.89422	-0.506078	6.77105	0.00926481	0.223014
10350	ABCA9	6301	0.2642	-0.686728	6.76921	0.00927438	0.223014
58487	CREBZF	7575	6.72175	-0.215923	6.7394	0.00943064	0.226335
26781	SNORA67	137	0.539704	-0.649849	6.72901	0.00948572	0.226779
5597	MAPK6	4225	6.24353	0.224228	6.7287	0.00948737	0.226779
100505573	INAFM2	2660	3.29869	-0.377809	6.72565	0.00950363	0.226779
1829	DSG2	5869	5.78267	0.235165	6.71742	0.00954758	0.227393
2013	EMP2	5215	1.18541	-0.582479	6.7031	0.00962453	0.228789
90139	TSPAN18	4234	0.496788	-0.654105	6.69729	0.00965594	0.229099
1781	DYNC1I2	4670	5.8169	0.23357	6.67425	0.00978156	0.231044
6173	RPL36A	2525	1.97126	-0.495009	6.67157	0.00979631	0.231044
83893	SPATA16	2107	0.180279	-0.693467	6.67067	0.00980121	0.231044
100533496	TVP23C-CDRT4	2264	-0.328715	-0.773926	6.6679	0.00981647	0.231044
56928	SPPL2B	3815	4.70925	-0.276096	6.66536	0.00983049	0.231044
25936	NSL1	13220	5.97008	0.229564	6.6609	0.00985511	0.231188
2745	GLRX	1658	6.66964	0.215204	6.6505	0.00991283	0.231773
9107	MTMR6	5216	6.04399	0.227485	6.6434	0.00995241	0.231773
101928238	ZNF426-DT	928	0.220201	-0.686949	6.64	0.00997142	0.231773
286826	LIN9	3468	4.46174	0.291231	6.6391	0.00997642	0.231773
1121	CHM	8017	4.55009	0.285529	6.63764	0.00998461	0.231773
7127	TNFAIP2	4175	8.31838	-0.205348	6.63641	0.00999152	0.231773
