# Supplementary material for: Estrogen Receptor β (ESR2) Transcriptome and Chromatin Binding in a Mantle Cell Lymphoma Tumor Model Reveal the Tumor-Suppressing Mechanisms of Estrogens
Source: Cancers (Basel). 2022 Jun 24;14(13):3098. doi: 10.3390/cancers14133098 (PMC9264873; doi:10.3390/cancers14133098)
Supplement: Supplementary file 1 [file cancers-14-03098-s001.zip › Supplementary Table S3 .xls]

## Sheet: Homer_RNAseqP0.01_peaks
PeakID	Chr	Start	End	Strand	Peak Score	Distance to TSS	Entrez ID	Gene Name
chr20-1	chr20	62367710	62367938	+	200.4	-512	3911	LAMA5
chr20-2	chr20	62952447	62952675	+	165.7	-148	63910	SLC17A9
chr1-5	chr1	181126990	181127218	+	148.6	38404	51278	IER5
chr1-8	chr1	181130276	181130504	+	142.8	41690	51278	IER5
chr12-12	chr12	113086780	113087008	+	109.6	29037	1840	DTX1
chr1-20	chr1	181129221	181129449	+	104.6	40635	51278	IER5
chr12-15	chr12	124993934	124994162	+	104.2	403	140707	BRI3BP
chr4-11	chr4	8282539	8282767	+	100.7	12899	94031	HTRA3
chr17-20	chr17	40582328	40582556	+	99.6	-16970	1236	CCR7
chr15-8	chr15	64813154	64813382	+	96.6	12379	80119	PIF1
chr13-6	chr13	113787710	113787938	+	95.4	-27786	650669	GAS6-AS1
chr6-6	chr6	43760763	43760991	+	94.7	-9332	7422	VEGFA
chr7-13	chr7	102279701	102279929	+	93.6	-5326	10603	SH2B2
chr17-29	chr17	79262977	79263205	+	88.9	188154	64772	ENGASE
chr20-7	chr20	62366742	62366970	+	88.4	456	3911	LAMA5
chr12-25	chr12	113070306	113070534	+	84.3	12563	1840	DTX1
chr19-36	chr19	13847031	13847259	+	84.3	-4227	284454	LOC284454
chr19-44	chr19	13851110	13851338	+	80.7	-8306	284454	LOC284454
chr12-32	chr12	57522215	57522443	+	78.7	-495	114785	MBD6
chr20-14	chr20	36064805	36065033	+	77.4	-13959	647979	NORAD
chr9-32	chr9	37465192	37465420	+	74.9	144	9925	ZBTB5
chr3-37	chr3	4978271	4978499	+	74.4	-1052	8553	BHLHE40
chr17-44	chr17	40534581	40534809	+	74	25699	1236	CCR7
chr3-40	chr3	4977407	4977635	+	72.3	-1916	8553	BHLHE40
chr19-47	chr19	5287567	5287795	+	72	53131	5802	PTPRS
chr12-42	chr12	113221856	113222084	+	72	506	53373	TPCN1
chr1-63	chr1	20126084	20126312	+	71.6	-6632	26279	PLA2G2D
chr6-21	chr6	24951074	24951302	+	70.7	-15228	9750	RIPOR2
chr12-52	chr12	113087989	113088217	+	64.3	30246	1840	DTX1
chr8-25	chr8	26449321	26449549	+	64.3	59022	665	BNIP3L
chr5-25	chr5	10577496	10577724	+	62.3	13540	651746	ANKRD33B
chr14-44	chr14	21191933	21192161	+	60.4	13456	283624	LINC00641
chr3-58	chr3	55486958	55487186	+	59.3	570	7474	WNT5A
chr4-44	chr4	8263296	8263524	+	56.9	-6344	94031	HTRA3
chr19-79	chr19	2332133	2332361	+	55.9	3563	56928	SPPL2B
chr15-28	chr15	70268760	70268988	+	55	-170957	7090	TLE3
chr6-37	chr6	39204909	39205137	+	54.6	24452	8645	KCNK5
chr13-20	chr13	113833510	113833738	+	54.1	18014	650669	GAS6-AS1
chr16-78	chr16	67960274	67960502	+	53.7	3664	6560	SLC12A4
chr12-77	chr12	113043378	113043606	+	52.9	-14365	1840	DTX1
chr14-52	chr14	100294227	100294455	+	52.4	12103	123096	SLC25A29
chr7-50	chr7	44730270	44730498	+	52.2	-18182	83637	ZMIZ2
chr15-30	chr15	70300544	70300772	+	52.2	-202741	7090	TLE3
chr7-53	chr7	76307095	76307323	+	51.3	4536	3315	HSPB1
chr9-58	chr9	37455937	37456165	+	50.5	9399	9925	ZBTB5
chr9-61	chr9	128120355	128120583	+	49.2	-1735	100289019	SLC25A25-AS1
chr17-86	chr17	42178897	42179125	+	49.2	2131	23415	KCNH4
chr12-102	chr12	113084048	113084276	+	47.4	26305	1840	DTX1
chr16-91	chr16	10594665	10594893	+	47	-14181	2013	EMP2
chr11-72	chr11	76672911	76673139	+	45.7	-2278	2615	LRRC32
chr8-56	chr8	23167066	23167294	+	43.1	-3153	8793	TNFRSF10D
chr11-82	chr11	65418735	65418963	+	43.1	-3949	283131	NEAT1
chr14-76	chr14	75258635	75258863	+	40.5	-20079	2353	FOS
chr6-72	chr6	167120397	167120625	+	39.9	-2242	1235	CCR6
chr20-65	chr20	32583763	32583991	+	39.3	1456	140688	NOL4L
chr14-78	chr14	75275317	75275545	+	39.1	-3397	2353	FOS
chr10-122	chr10	72261502	72261730	+	38.8	-12308	54541	DDIT4
chr7-92	chr7	116527300	116527528	+	38	1052	857	CAV1
chr6-76	chr6	6318446	6318674	+	37.8	2131	2162	F13A1
chr11-93	chr11	70465086	70465314	+	37.7	66671	2017	CTTN
chr12-135	chr12	113075290	113075518	+	36.9	17547	1840	DTX1
chr22-89	chr22	50209455	50209683	+	36.9	8558	83642	SELENOO
chr11-98	chr11	70455409	70455637	+	36.7	56994	2017	CTTN
chr22-92	chr22	25400865	25401093	+	36.4	-19402	91355	LRP5L
chr3-108	chr3	4978998	4979226	+	36.2	-325	8553	BHLHE40
chr1-187	chr1	181062318	181062546	+	36	-26268	51278	IER5
chr15-49	chr15	40763933	40764161	+	35.4	-21	2644	GCHFR
chr7-105	chr7	44751317	44751545	+	34.9	2584	83637	ZMIZ2
chr3-119	chr3	141426942	141427170	+	33.7	24707	253461	ZBTB38
chr19-141	chr19	2090295	2090523	+	33.7	5917	126308	MOB3A
chr19-137	chr19	2333837	2334065	+	33.4	5267	56928	SPPL2B
chr2-136	chr2	240584770	240584998	+	33.2	1432	101752400	CAPN10-DT
chr7-113	chr7	44764632	44764860	+	32.8	8558	83637	ZMIZ2
chr7-112	chr7	102289026	102289254	+	32.6	-326	10603	SH2B2
chr10-151	chr10	72286175	72286403	+	32.4	12365	54541	DDIT4
chr15-58	chr15	70125423	70125651	+	31.9	-27620	7090	TLE3
chr21-29	chr21	41903963	41904191	+	31.5	22626	25966	C2CD2
chr11-119	chr11	118011150	118011378	+	31.1	24870	3587	IL10RA
chr2-143	chr2	136376929	136377157	+	31.1	-258888	7852	CXCR4
chr2-142	chr2	136327171	136327399	+	31.1	-209130	7852	CXCR4
chr20-90	chr20	36027268	36027496	+	30.2	23578	647979	NORAD
chr21-31	chr21	42465610	42465838	+	30	30500	89765	RSPH1
chr15-64	chr15	70198005	70198233	+	30	-100202	7090	TLE3
chr14-95	chr14	61662618	61662846	+	29.8	-32781	3091	HIF1A
chr17-145	chr17	40552541	40552769	+	29.5	7739	1236	CCR7
chr10-169	chr10	72248213	72248441	+	28.9	-25597	54541	DDIT4
chr5-90	chr5	10563569	10563797	+	28.7	-387	651746	ANKRD33B
chr21-33	chr21	42460878	42461106	+	28.7	35232	89765	RSPH1
chr7-132	chr7	139118147	139118375	+	28.7	-8541	56829	ZC3HAV1
chr17-151	chr17	47286262	47286490	+	28.7	32534	3690	ITGB3
chr7-136	chr7	44749115	44749343	+	27.8	382	83637	ZMIZ2
chr11-129	chr11	70398529	70398757	+	27.8	114	2017	CTTN
chr6-117	chr6	39226219	39226447	+	27.6	3142	8645	KCNK5
chr8-105	chr8	19939829	19940057	+	27.6	690	4023	LPL
chr4-106	chr4	8290969	8291197	+	27.2	21329	94031	HTRA3
chr3-148	chr3	141402143	141402371	+	27.2	-92	253461	ZBTB38
chr12-195	chr12	123119920	123120148	+	26.8	-9545	57605	PITPNM2
chr10-184	chr10	102651991	102652219	+	26.7	7610	81603	TRIM8
chr11-137	chr11	44726316	44726544	+	26.7	-532	90139	TSPAN18
chr10-185	chr10	119704592	119704820	+	26.5	-21341	22876	INPP5F
chr18-46	chr18	62526349	62526577	+	26.5	3438	54877	ZCCHC2
chr12-201	chr12	111165199	111165427	+	25.9	65309	23316	CUX2
chr14-108	chr14	105475502	105475730	+	25.7	-243	1397	CRIP2
chr12-203	chr12	113233311	113233539	+	25.7	-10836	53373	TPCN1
chr15-80	chr15	70140667	70140895	+	25.7	-42864	7090	TLE3
chr14-106	chr14	105454233	105454461	+	25.5	-18598	1397	CRIP2
chr7-151	chr7	102279142	102279370	+	25.4	-5885	10603	SH2B2
chr10-193	chr10	119689158	119689386	+	25.2	-36775	22876	INPP5F
chr2-170	chr2	136382485	136382713	+	25	-264444	7852	CXCR4
chr11-149	chr11	65422301	65422529	+	24.8	-383	283131	NEAT1
chr12-216	chr12	92971025	92971253	+	24.8	-41844	8411	EEA1
chr20-114	chr20	32582659	32582887	+	24.4	2560	140688	NOL4L
chr16-196	chr16	28310160	28310388	+	24.2	17749	388228	SBK1
chr4-121	chr4	56757836	56758064	+	24.2	63523	6691	SPINK2
chr21-40	chr21	41431778	41432006	+	23.9	-158	4599	MX1
chr15-87	chr15	70246007	70246235	+	23.9	-148204	7090	TLE3
chr1-293	chr1	20109056	20109284	+	23.7	10366	26279	PLA2G2D
chr22-128	chr22	18119805	18120033	+	23.1	9110	51807	TUBA8
chr11-163	chr11	70437080	70437308	+	22.9	38665	2017	CTTN
chr15-94	chr15	64811986	64812214	+	22.9	13547	80119	PIF1
chr4-131	chr4	184319609	184319837	+	22.7	34254	728175	LINC02363
chr10-217	chr10	79105122	79105350	+	22.4	36270	57178	ZMIZ1
chr17-190	chr17	77083562	77083790	+	22.4	-4967	654434	SNHG20
chr3-186	chr3	15292867	15293095	+	22.2	38797	100505696	SH3BP5-AS1
chr11-177	chr11	70434143	70434371	+	22	35728	2017	CTTN
chr12-233	chr12	113049237	113049465	+	22	-8506	1840	DTX1
chr17-197	chr17	44347723	44347951	+	21.8	2751	2896	GRN
chr4-139	chr4	8285069	8285297	+	21.8	15429	94031	HTRA3
chr13-76	chr13	41060199	41060427	+	21.6	1073	1997	ELF1
chr8-152	chr8	125608035	125608263	+	20.9	175940	10221	TRIB1
chr2-208	chr2	136238847	136239075	+	20.9	-120806	7852	CXCR4
chr2-213	chr2	171894100	171894328	+	20.3	30	8604	SLC25A12
chr1-352	chr1	203756553	203756781	+	20.3	-8516	54900	LAX1
chr5-140	chr5	10606541	10606769	+	19.9	42585	651746	ANKRD33B
chr1-357	chr1	192808636	192808864	+	19.9	-289	5997	RGS2
chr8-157	chr8	143930085	143930313	+	19.9	9398	5339	PLEC
chr15-115	chr15	79965923	79966151	+	19.8	5159	597	BCL2A1
chr14-135	chr14	103140225	103140453	+	19.8	14033	7127	TNFAIP2
chr10-244	chr10	119688172	119688400	+	19.8	36916	9531	BAG3
chr12-269	chr12	9468974	9469202	+	19.4	-20916	440081	DDX12P
chr19-241	chr19	5292766	5292994	+	19.4	47932	5802	PTPRS
chr19-254	chr19	5334059	5334287	+	19	6639	5802	PTPRS
chr12-281	chr12	75774341	75774569	+	19	257321	22822	PHLDA1
chr10-254	chr10	102647670	102647898	+	18.8	3289	81603	TRIM8
chr5-150	chr5	10565817	10566045	+	18.6	1861	651746	ANKRD33B
chr17-257	chr17	44348408	44348636	+	17.9	3436	2896	GRN
chr17-241	chr17	40542582	40542810	+	17.9	17698	1236	CCR7
chr1-404	chr1	156457261	156457489	+	17.7	-27827	10485	C1orf61
chr20-151	chr20	36028573	36028801	+	17.7	22273	647979	NORAD
chr3-229	chr3	157159371	157159599	+	17.7	1275	57018	CCNL1
chr6-190	chr6	6350778	6351006	+	17.3	-30201	2162	F13A1
chr19-277	chr19	5176854	5177082	+	17.3	163844	5802	PTPRS
chr13-96	chr13	113800695	113800923	+	17.2	-14801	650669	GAS6-AS1
chr15-131	chr15	75369655	75369883	+	17.2	-1142	4123	MAN2C1
chr2-264	chr2	136117143	136117371	+	17	612	7852	CXCR4
chr7-213	chr7	139119042	139119270	+	17	-9436	56829	ZC3HAV1
chr17-271	chr17	40599404	40599632	+	16.8	-34046	1236	CCR7
chr12-323	chr12	123107030	123107258	+	16.6	3284	57605	PITPNM2
chr19-290	chr19	43595208	43595436	+	16.6	813	126298	IRGQ
chr10-282	chr10	102645916	102646144	+	16.6	1535	81603	TRIM8
chr3-245	chr3	129315484	129315712	+	16.4	-673	339942	H1FX-AS1
chr12-330	chr12	113055525	113055753	+	16.4	-2218	1840	DTX1
chr12-332	chr12	75815076	75815304	+	16.2	216586	22822	PHLDA1
chr11-228	chr11	76674645	76674873	+	16	-4012	2615	LRRC32
chr19-303	chr19	5314127	5314355	+	16	26571	5802	PTPRS
chr19-310	chr19	5313566	5313794	+	15.8	27132	5802	PTPRS
chr22-179	chr22	18110345	18110573	+	15.8	-350	51807	TUBA8
chr14-177	chr14	20343183	20343411	+	15.5	114	85495	RPPH1
chr10-315	chr10	72272662	72272890	+	15.3	-1148	54541	DDIT4
chr3-260	chr3	186534229	186534457	+	15.3	10037	1427	CRYGS
chr8-193	chr8	41645585	41645813	+	15.3	1660	157848	NKX6-3
chr17-291	chr17	58332503	58332731	+	15.1	-1299	406934	MIR142
chrX-58	chrX	153726590	153726818	+	14.9	1848	215	ABCD1
chr17-299	chr17	40561327	40561555	+	14.9	-428	1236	CCR7
chr16-328	chr16	89525273	89525501	+	14.7	16984	6687	SPG7
chr16-329	chr16	66925232	66925460	+	14.7	189	6236	RRAD
chr6-245	chr6	39192455	39192683	+	14.7	36906	8645	KCNK5
chr9-293	chr9	114502467	114502695	+	14.5	634	25861	WHRN
chr19-344	chr19	14249878	14250106	+	14.5	-43823	22859	ADGRL1
chr4-212	chr4	138190384	138190612	+	14.4	51851	23657	SLC7A11
chr5-208	chr5	160459098	160459326	+	14.2	-9039	107075116	MIR3142HG
chr17-334	chr17	29293438	29293666	+	14.2	596	57532	NUFIP2
chr19-348	chr19	10236171	10236399	+	14.2	-4954	9294	S1PR2
chr10-339	chr10	72248725	72248953	+	14.2	-25085	54541	DDIT4
chr15-185	chr15	70258684	70258912	+	14	-160881	7090	TLE3
chr7-268	chr7	44097372	44097600	+	13.8	-6859	165	AEBP1
chr12-411	chr12	6555539	6555767	+	13.6	389	25900	IFFO1
chr6-259	chr6	43734095	43734323	+	13.6	-36000	7422	VEGFA
chr12-419	chr12	53504621	53504849	+	13.4	2749	8620	NPFF
chr15-191	chr15	70196662	70196890	+	13.4	-98859	7090	TLE3
chrX-76	chrX	48936759	48936987	+	13.2	-17849	11040	PIM2
chr19-371	chr19	45781803	45782031	+	13.2	573	1760	DMPK
chr18-116	chr18	23257874	23258102	+	13	102163	91768	CABLES1
chr13-130	chr13	41495112	41495340	+	13	37676	28984	RGCC
chr15-194	chr15	70262651	70262879	+	13	-164848	7090	TLE3
chr17-363	chr17	30731324	30731552	+	12.9	21830	440423	SUZ12P1
chr4-234	chr4	184314177	184314405	+	12.9	39686	728175	LINC02363
chr6-280	chr6	53464983	53465211	+	12.7	80004	2729	GCLC
chr18-118	chr18	23237784	23238012	+	12.7	82073	91768	CABLES1
chr5-235	chr5	131633936	131634164	+	12.7	1179	51735	RAPGEF6
chr14-236	chr14	94481962	94482190	+	12.5	-5879	327657	SERPINA9
chr5-229	chr5	10632299	10632527	+	12.5	68343	651746	ANKRD33B
chr7-314	chr7	100688027	100688255	+	12.5	1307	64599	GIGYF1
chr6-273	chr6	36437103	36437331	+	12.5	-5550	222658	KCTD20
chr15-203	chr15	79977464	79977692	+	12.5	-6382	597	BCL2A1
chr10-384	chr10	119668082	119668310	+	12.3	16826	9531	BAG3
chr2-375	chr2	136156440	136156668	+	12.3	-38399	7852	CXCR4
chr10-383	chr10	102661328	102661556	+	12.3	16947	81603	TRIM8
chr6-302	chr6	16078172	16078400	+	12.1	-50800	29116	MYLIP
chr8-249	chr8	125278330	125278558	+	12.1	-151914	10221	TRIB1
chr1-599	chr1	1737941	1738169	+	12.1	7944	9906	SLC35E2A
chr7-323	chr7	45414256	45414484	+	12.1	-159770	107	ADCY1
chr12-445	chr12	92987868	92988096	+	12.1	-58687	8411	EEA1
chr5-233	chr5	10607202	10607430	+	12.1	43246	651746	ANKRD33B
chr3-335	chr3	46987752	46987980	+	11.9	-124	23218	NBEAL2
chr10-381	chr10	100339118	100339346	+	11.9	-8001	6319	SCD
chr12-454	chr12	113230274	113230502	+	11.7	8924	53373	TPCN1
chr19-412	chr19	14375409	14375637	+	11.7	-5621	976	ADGRE5
chr12-467	chr12	113050100	113050328	+	11.7	-7643	1840	DTX1
chr9-365	chr9	114529102	114529330	+	11.6	-23743	25861	WHRN
chr4-270	chr4	70687802	70688030	+	11.6	-616	57050	UTP3
chr14-261	chr14	24312021	24312249	+	11.4	633	1241	LTB4R
chr12-483	chr12	75944501	75944729	+	11.4	87161	22822	PHLDA1
chr4-271	chr4	184354043	184354271	+	11.4	-180	728175	LINC02363
chr10-435	chr10	102660364	102660592	+	11.2	15983	81603	TRIM8
chr8-247	chr8	143977762	143977990	+	11.2	-1131	5339	PLEC
chr13-154	chr13	41061316	41061544	+	11.2	-44	1997	ELF1
chr5-263	chr5	157554471	157554699	+	11.2	21190	8728	ADAM19
chr4-284	chr4	184330011	184330239	+	11.2	23852	728175	LINC02363
chr17-399	chr17	35089140	35089368	+	11.2	-28	117584	RFFL
chr12-497	chr12	57241041	57241269	+	11	-463	56901	NDUFA4L2
chr11-332	chr11	2689577	2689805	+	11	10307	10984	KCNQ1OT1
chr12-496	chr12	111087024	111087252	+	10.8	-12866	23316	CUX2
chr3-390	chr3	123953760	123953988	+	10.8	7355	64770	CCDC14
chr21-79	chr21	41422032	41422260	+	10.6	1588	4599	MX1
chr10-459	chr10	72297292	72297520	+	10.4	23482	54541	DDIT4
chr19-449	chr19	5173470	5173698	+	10.4	167228	5802	PTPRS
chr17-437	chr17	81393763	81393991	+	10.3	-5497	57597	BAHCC1
chr11-360	chr11	2690106	2690334	+	10.3	9778	10984	KCNQ1OT1
chr20-269	chr20	62961276	62961504	+	10.3	8681	63910	SLC17A9
chr4-323	chr4	42267819	42268047	+	10.1	-115278	389206	BEND4
chr6-368	chr6	16130662	16130890	+	10.1	1690	29116	MYLIP
chr19-473	chr19	1017230	1017458	+	10.1	3779	91304	TMEM259
chr19-492	chr19	45475539	45475767	+	9.88	7657	2354	FOSB
chr19-480	chr19	45478527	45478755	+	9.88	10645	2354	FOSB
chr3-426	chr3	101827692	101827920	+	9.88	-184	64332	NFKBIZ
chr21-87	chr21	41930447	41930675	+	9.88	-3858	25966	C2CD2
chr9-431	chr9	136853701	136853929	+	9.69	1469	158056	MAMDC4
chr15-271	chr15	70126374	70126602	+	9.69	-28571	7090	TLE3
chr18-174	chr18	31490458	31490686	+	9.69	-7605	1829	DSG2
chr15-272	chr15	70240262	70240490	+	9.69	-142459	7090	TLE3
chr1-751	chr1	223712484	223712712	+	9.51	59	824	CAPN2
chr14-322	chr14	61667986	61668214	+	9.51	-27413	3091	HIF1A
chr19-501	chr19	17871752	17871980	+	9.32	-79	6528	SLC5A5
chr4-367	chr4	184339704	184339932	+	9.32	14159	728175	LINC02363
chr2-487	chr2	130823990	130824218	+	9.32	-12810	50649	ARHGEF4
chr3-452	chr3	157160088	157160316	+	9.32	558	57018	CCNL1
chr16-528	chr16	67968569	67968797	+	9.13	11	6560	SLC12A4
chr7-453	chr7	75000937	75001165	+	9.13	36346	729438	CASTOR2
chr12-625	chr12	113030882	113031110	+	8.95	-26861	1840	DTX1
chr3-470	chr3	197734985	197735213	+	8.95	1805	9711	RUBCN
chr3-454	chr3	46990559	46990787	+	8.95	2683	23218	NBEAL2
chr17-517	chr17	80991682	80991910	+	8.95	-45	79643	CHMP6
chr19-533	chr19	5336212	5336440	+	8.95	4486	5802	PTPRS
chr19-519	chr19	5295156	5295384	+	8.95	45542	5802	PTPRS
chr13-223	chr13	41465219	41465447	+	8.95	7783	28984	RGCC
chr1-833	chr1	203765292	203765520	+	8.95	223	54900	LAX1
chr9-443	chr9	124941003	124941231	+	8.76	-34	2800	GOLGA1
chr1-811	chr1	204531268	204531496	+	8.76	14976	4194	MDM4
chr15-313	chr15	70281754	70281982	+	8.58	-183951	7090	TLE3
chr17-539	chr17	35063695	35063923	+	8.58	-102	117584	RFFL
chr3-471	chr3	49719004	49719232	+	8.58	566	386724	AMIGO3
chr8-363	chr8	144515100	144515328	+	8.58	2612	9401	RECQL4
chr1-847	chr1	39788979	39789207	+	8.58	117	101929536	LOC101929536
chr10-610	chr10	79093902	79094130	+	8.39	25050	57178	ZMIZ1
chr17-553	chr17	21439056	21439284	+	8.39	62813	3768	KCNJ12
chr12-687	chr12	76511172	76511400	+	8.39	48485	114882	OSBPL8
chr5-358	chr5	75661146	75661374	+	8.39	49784	728780	ANKDD1B
chr6-439	chr6	6353510	6353738	+	8.39	-32933	2162	F13A1
chr6-430	chr6	24936742	24936970	+	8.39	-896	9750	RIPOR2
chr7-518	chr7	102178002	102178230	+	8.2	-107025	10603	SH2B2
chr13-237	chr13	41508903	41509131	+	8.2	51467	28984	RGCC
chr1-965	chr1	40698396	40698624	+	8.2	-6249	100130557	NFYC-AS1
chr12-686	chr12	92929545	92929773	+	8.02	-364	8411	EEA1
chr10-633	chr10	104254460	104254688	+	8.02	-136	9446	GSTO1
chr19-599	chr19	673090	673318	+	8.02	-3188	10272	FSTL3
chr17-593	chr17	17840359	17840587	+	8.02	-3462	6720	SREBF1
chr19-588	chr19	43779136	43779364	+	7.83	1723	3783	KCNN4
chr12-764	chr12	92977400	92977628	+	7.83	-48219	8411	EEA1
chr1-992	chr1	168225833	168226061	+	7.83	-57	375035	SFT2D2
chr11-495	chr11	123462154	123462382	+	7.64	31999	57476	GRAMD1B
chr8-422	chr8	85463891	85464119	+	7.64	-2	760	CA2
chr2-607	chr2	136310017	136310245	+	7.64	-191976	7852	CXCR4
chr11-502	chr11	76637521	76637749	+	7.64	32303	2615	LRRC32
chr19-617	chr19	3124150	3124378	+	7.64	-11769	2769	GNA15
chr17-636	chr17	3696042	3696270	+	7.46	-1	5026	P2RX5
chr1-1054	chr1	207825871	207826099	+	7.46	-3282	100128537	MIR29B2CHG
chr17-609	chr17	42744291	42744519	+	7.46	635	2145	EZH1
chr2-656	chr2	68385623	68385851	+	7.27	20455	5341	PLEK
chr10-695	chr10	73096661	73096889	+	7.27	199	5033	P4HA1
chr17-669	chr17	35028669	35028897	+	7.27	34924	117584	RFFL
chr2-638	chr2	136206734	136206962	+	7.27	-88693	7852	CXCR4
chr2-680	chr2	136132387	136132615	+	7.27	-14346	7852	CXCR4
chr7-571	chr7	149635923	149636151	+	7.27	-11247	79970	ZNF767P
chr12-792	chr12	130569110	130569338	+	7.27	59232	23504	RIMBP2
chr19-589	chr19	3133806	3134034	+	7.27	-2113	2769	GNA15
chr2-660	chr2	240579877	240580105	+	7.27	6325	101752400	CAPN10-DT
chr16-629	chr16	28863316	28863544	+	7.27	-327	25970	SH2B1
chrX-160	chrX	107716108	107716336	+	7.08	286	1831	TSC22D3
chr12-854	chr12	76558997	76559225	+	7.08	660	114882	OSBPL8
chr12-892	chr12	111104710	111104938	+	7.08	4820	23316	CUX2
chr14-434	chr14	94489431	94489659	+	7.08	-13348	327657	SERPINA9
chr16-673	chr16	89572142	89572370	+	6.9	-3502	27132	CPNE7
chr7-605	chr7	17152795	17153023	+	6.9	-145743	196	AHR
chr1-1150	chr1	248852691	248852919	+	6.9	6280	55657	ZNF692
chr1-1070	chr1	226309359	226309587	+	6.9	30	286826	LIN9
chr6-528	chr6	167103315	167103543	+	6.9	-8378	1235	CCR6
chr12-897	chr12	75977999	75978227	+	6.71	53663	22822	PHLDA1
chr5-471	chr5	140564569	140564797	+	6.71	-79	10307	APBB3
chr11-562	chr11	65497575	65497803	+	6.71	-49	378938	MALAT1
chr1-1109	chr1	207823939	207824167	+	6.71	-1350	100128537	MIR29B2CHG
chr5-452	chr5	96935060	96935288	+	6.71	-906	4012	LNPEP
chr9-710	chr9	114488529	114488757	+	6.71	14572	25861	WHRN
chr6-586	chr6	25036065	25036293	+	6.52	6109	9750	RIPOR2
chr19-746	chr19	5322355	5322583	+	6.52	18343	5802	PTPRS
chr6-530	chr6	25053361	25053589	+	6.52	-11187	9750	RIPOR2
chr1-1240	chr1	248874158	248874386	+	6.52	-15187	55657	ZNF692
chr5-474	chr5	10655492	10655720	+	6.52	91536	651746	ANKRD33B
chr14-479	chr14	24367211	24367439	+	6.52	414	4776	NFATC4
chr21-159	chr21	41420144	41420372	+	6.34	-300	4599	MX1
chr10-782	chr10	119651143	119651371	+	6.34	-113	9531	BAG3
chr16-746	chr16	84175882	84176110	+	6.34	11061	9013	TAF1C
chr14-513	chr14	24171582	24171810	+	6.34	-384	9985	REC8
chr17-758	chr17	64145880	64146108	+	6.34	24	105376843	SNHG25
chr17-775	chr17	79161435	79161663	+	6.15	86612	64772	ENGASE
chr1-1345	chr1	39817396	39817624	+	6.15	28534	101929536	LOC101929536
chr5-521	chr5	119454282	119454510	+	6.15	1899	3295	HSD17B4
chr8-571	chr8	143952056	143952284	+	6.15	-1244	5339	PLEC
chr3-704	chr3	157175001	157175229	+	6.15	-14355	57018	CCNL1
chr11-637	chr11	76626972	76627200	+	6.15	42852	2615	LRRC32
chr12-1022	chr12	9470620	9470848	+	6.15	-22562	440081	DDX12P
chr22-450	chr22	25393398	25393626	+	5.97	-11935	91355	LRP5L
chr17-829	chr17	79286143	79286371	+	5.97	211320	64772	ENGASE
chr4-593	chr4	152536145	152536373	+	5.97	-5	54553	MIR4453HG
chr1-1421	chr1	223701017	223701245	+	5.97	-462	824	CAPN2
chr1-1426	chr1	39799789	39800017	+	5.97	10927	101929536	LOC101929536
chr10-890	chr10	73102599	73102827	+	5.97	-5739	5033	P4HA1
chr10-891	chr10	73096021	73096249	+	5.97	839	5033	P4HA1
chr20-576	chr20	37095939	37096167	+	5.78	-56	5933	RBL1
chr3-711	chr3	197712385	197712613	+	5.78	24405	9711	RUBCN
chr3-741	chr3	212459	212687	+	5.78	14684	10752	CHL1
chr10-882	chr10	15454224	15454452	+	5.78	-83049	221061	FAM171A1
chr2-944	chr2	156333431	156333659	+	5.59	-824	4929	NR4A2
chr3-855	chr3	124817	125045	+	5.59	-71665	10752	CHL1
chr6-693	chr6	89298031	89298259	+	5.59	17154	2570	GABRR2
chr14-603	chr14	24241935	24242163	+	5.59	574	26277	TINF2
chr13-452	chr13	79451488	79451716	+	5.41	-29522	54602	NDFIP2
chr5-642	chr5	157596470	157596698	+	5.41	-20809	8728	ADAM19
chr14-569	chr14	23301402	23301630	+	5.41	1343	90673	PPP1R3E
chr11-789	chr11	2658700	2658928	+	5.41	41184	10984	KCNQ1OT1
chr3-899	chr3	101829182	101829410	+	5.41	1306	64332	NFKBIZ
chr9-948	chr9	19230353	19230581	+	5.41	-226	55667	DENND4C
chr5-631	chr5	10600954	10601182	+	5.41	36998	651746	ANKRD33B
chr11-743	chr11	33877228	33877456	+	5.41	-7464	4005	LMO2
chr1-1525	chr1	160284723	160284951	+	5.41	314	5824	PEX19
chr2-959	chr2	130851343	130851571	+	5.41	14543	50649	ARHGEF4
chr10-1169	chr10	15370414	15370642	+	5.22	761	221061	FAM171A1
chr2-1034	chr2	136255839	136256067	+	5.22	-137798	7852	CXCR4
chr17-932	chr17	42735677	42735905	+	5.22	9249	2145	EZH1
chr2-993	chr2	61177250	61177478	+	5.22	-54	130872	AHSA2P
chr17-948	chr17	77066437	77066665	+	5.22	-22092	654434	SNHG20
chr2-877	chr2	131492502	131492730	+	5.22	-197	150776	LOC150776
chr7-884	chr7	102211873	102212101	+	5.22	-73154	10603	SH2B2
chr17-1023	chr17	21348937	21349165	+	5.03	-27306	3768	KCNJ12
chr7-1037	chr7	17298721	17298949	+	5.03	183	196	AHR
chr11-785	chr11	33942968	33943196	+	5.03	-51006	4005	LMO2
chr5-616	chr5	157592842	157593070	+	5.03	-17181	8728	ADAM19
chr2-1104	chr2	68733885	68734113	+	4.85	-812	9938	ARHGAP25
chr16-1064	chr16	1706044	1706272	+	4.85	-25	23162	MAPK8IP3
chr7-1071	chr7	102159870	102160098	+	4.85	-125157	10603	SH2B2
chr6-832	chr6	24961751	24961979	+	4.85	-25905	9750	RIPOR2
chr5-767	chr5	119452729	119452957	+	4.85	346	3295	HSD17B4
chr6-866	chr6	6331445	6331673	+	4.85	-10868	2162	F13A1
chr2-1127	chr2	136125979	136126207	+	4.85	-7938	7852	CXCR4
chr3-1109	chr3	15271857	15272085	+	4.66	17787	100505696	SH3BP5-AS1
chr5-787	chr5	479096	479324	+	4.66	5974	100288152	SLC9A3-AS1
chr2-1220	chr2	25743521	25743749	+	4.66	51056	55252	ASXL2
chr17-1017	chr17	29299121	29299349	+	4.66	-5087	57532	NUFIP2
chr3-1096	chr3	101849080	101849308	+	4.66	-320	64332	NFKBIZ
chr2-1102	chr2	68365108	68365336	+	4.66	-60	5341	PLEK
chr6-879	chr6	53545044	53545272	+	4.66	-57	2729	GCLC
chr16-1023	chr16	3305321	3305549	+	4.47	-5	91151	TIGD7
chr11-1112	chr11	2755236	2755464	+	4.47	-55352	10984	KCNQ1OT1
chr22-683	chr22	35257696	35257924	+	4.47	317	10042	HMGXB4
chr6-975	chr6	127516101	127516329	+	4.47	2809	387104	SOGA3
chr3-1230	chr3	202012	202240	+	4.47	4237	10752	CHL1
chr2-1398	chr2	86416202	86416430	+	4.47	-25055	55818	KDM3A
chr6-1052	chr6	24863279	24863507	+	4.29	13877	9750	RIPOR2
chr2-1353	chr2	68789651	68789879	+	4.29	14855	9938	ARHGAP25
chr5-874	chr5	96922934	96923162	+	4.29	-13032	4012	LNPEP
chr18-3912	chr18	23231331	23231559	+	4.29	75620	91768	CABLES1
chr5-845	chr5	72107671	72107899	+	4.29	310	4131	MAP1B
chr20-814	chr20	32569189	32569417	+	4.29	16030	140688	NOL4L
chr7-1512	chr7	116862725	116862953	+	4.1	252	830	CAPZA2
chr6-1141	chr6	15951004	15951232	+	4.1	-177968	29116	MYLIP
chr18-5624	chr18	31498099	31498327	+	3.91	36	1829	DSG2
chr11-1245	chr11	96411307	96411535	+	3.91	21408	8690	JRKL
chr2-1812	chr2	178804627	178804855	+	3.73	2682	7273	TTN
chr6-1183	chr6	53533795	53534023	+	3.73	11192	2729	GCLC
chr11-1386	chr11	17072357	17072585	+	3.73	2273	26822	SNORD14A
chr9-1791	chr9	6035006	6035234	+	3.73	-19496	26953	RANBP6
