# Supplementary material for: Estrogen Receptor β (ESR2) Transcriptome and Chromatin Binding in a Mantle Cell Lymphoma Tumor Model Reveal the Tumor-Suppressing Mechanisms of Estrogens
Source: Cancers (Basel). 2022 Jun 24;14(13):3098. doi: 10.3390/cancers14133098 (PMC9264873; doi:10.3390/cancers14133098)
Supplement: Supplementary file 1 [file cancers-14-03098-s001.zip › Supplementary Table S4.xls]

## Sheet: Supplementary Table 4
PeakID (cmd=annotatePeaks.pl ER1_ER2_trimmed_peak.txt hg38 -m ere_nfkb.motif)	Chr	Start	End	Strand	Entrez ID	Gene Name	Gene Alias	Gene Description	Gene Type	CpG%	GC%	ERE motif	p65 motif
chr20-1	chr20	62367710	62367938	+	3911	LAMA5	-	laminin subunit alpha 5	protein-coding	0.035088	0.637555	NA	84(TGGGAACCCCCT,-,0.00)
chr20-2	chr20	62952447	62952675	+	63910	SLC17A9	C20orf59|POROK8|VNUT	solute carrier family 17 member 9	protein-coding	0.065789	0.724891	NA	41(CTGGGAATCCCC,+,0.00),42(TGGGAATCCCCC,-,0.00),43(GGGAATCCCCCT,-,0.00)
chr1-5	chr1	181126990	181127218	+	51278	IER5	SBBI48	immediate early response 5	protein-coding	0.02193	0.554585	154(AAGGTCAGCTTAACT,+,0.00)	50(CTGGAAATCCCC,+,0.00),51(TGGAAATCCCCC,-,0.00),52(GGAAATCCCCCA,-,0.00)
chr1-8	chr1	181130276	181130504	+	51278	IER5	SBBI48	immediate early response 5	protein-coding	0.030702	0.620087	106(CGGGGCACGCTCACC,+,0.00),108(GGGCACGCTCACCTT,-,0.00)	NA
chr12-12	chr12	113086780	113087008	+	1840	DTX1	RNF140|hDx-1	deltex E3 ubiquitin ligase 1	protein-coding	0.026316	0.650655	NA	NA
chr1-20	chr1	181129221	181129449	+	51278	IER5	SBBI48	immediate early response 5	protein-coding	0.02193	0.572052	NA	NA
chr12-15	chr12	124993934	124994162	+	140707	BRI3BP	BNAS1|HCCR-1|HCCR-2|HCCRBP-1|HCCRBP-3|KG19	BRI3 binding protein	protein-coding	0.140351	0.777293	91(GCGGTCACCTTGCCC,+,0.00),93(GGTCACCTTGCCCCG,-,0.00)	NA
chr4-11	chr4	8282539	8282767	+	94031	HTRA3	Prsp|Tasp	HtrA serine peptidase 3	protein-coding	0.017544	0.637555	116(GGGGTCAGGCTGACC,+,0.00),118(GGTCAGGCTGACCTC,-,0.00)	NA
chr17-20	chr17	40582328	40582556	+	1236	CCR7	BLR2|CC-CKR-7|CCR-7|CD197|CDw197|CMKBR7|EBI1	C-C motif chemokine receptor 7	protein-coding	0.026316	0.550218	107(CAGGTCACCCTGACA,+,0.00),109(GGTCACCCTGACACC,-,0.00)	NA
chr15-8	chr15	64813154	64813382	+	80119	PIF1	C15orf20|PIF	PIF1 5'-to-3' DNA helicase	protein-coding	0.013158	0.567686	104(AAGGTCACCCAGCCC,+,0.00)	NA
chr13-6	chr13	113787710	113787938	+	650669	GAS6-AS1	-	GAS6 antisense RNA 1	ncRNA	0.026316	0.598253	108(CAGGGCATGGTGACC,+,0.00),110(GGGCATGGTGACCTT,-,0.00)	NA
chr6-6	chr6	43760763	43760991	+	7422	VEGFA	MVCD1|VEGF|VPF	vascular endothelial growth factor A	protein-coding	0.013158	0.567686	108(GAGGCCACTGTGACC,+,0.00),110(GGCCACTGTGACCCA,-,0.00),123(CAGGTCAGCTTGCCT,+,0.00)	NA
chr7-13	chr7	102279701	102279929	+	10603	SH2B2	APS	SH2B adaptor protein 2	protein-coding	0.02193	0.663755	NA	NA
chr17-29	chr17	79262977	79263205	+	64772	ENGASE	-	endo-beta-N-acetylglucosaminidase	protein-coding	0.030702	0.672489	154(GAAGCCACCCTGACC,+,0.00)	NA
chr20-7	chr20	62366742	62366970	+	3911	LAMA5	-	laminin subunit alpha 5	protein-coding	0.114035	0.720524	NA	NA
chr19-36	chr19	13847031	13847259	+	284454	LOC284454	-	uncharacterized LOC284454	ncRNA	0.013158	0.637555	125(TGCCACCCTGACCTG,-,0.00)	NA
chr12-25	chr12	113070306	113070534	+	1840	DTX1	RNF140|hDx-1	deltex E3 ubiquitin ligase 1	protein-coding	0.026316	0.659389	93(AGGGTCTGGGTGCCC,+,0.00),95(GGTCTGGGTGCCCCC,-,0.00)	NA
chr19-44	chr19	13851110	13851338	+	284454	LOC284454	-	uncharacterized LOC284454	ncRNA	0.026316	0.637555	106(CAGGGCAGGGTGGCA,+,0.00),108(GGGCAGGGTGGCATG,-,0.00)	NA
chr12-32	chr12	57522215	57522443	+	114785	MBD6	-	methyl-CpG binding domain protein 6	protein-coding	0.035088	0.60262	118(TGACATGTTGACCTG,-,0.00)	NA
chr20-14	chr20	36064805	36065033	+	647979	NORAD	LINC00657	non-coding RNA activated by DNA damage	ncRNA	0.087719	0.646288	NA	NA
chr9-32	chr9	37465192	37465420	+	9925	ZBTB5	-	zinc finger and BTB domain containing 5	protein-coding	0.078947	0.676856	NA	NA
chr3-37	chr3	4978271	4978499	+	8553	BHLHE40	BHLHB2|Clast5|DEC1|HLHB2|SHARP-2|SHARP2|STRA13|Stra14	basic helix-loop-helix family member e40	protein-coding	0.122807	0.733624	NA	NA
chr17-44	chr17	40534581	40534809	+	1236	CCR7	BLR2|CC-CKR-7|CCR-7|CD197|CDw197|CMKBR7|EBI1	C-C motif chemokine receptor 7	protein-coding	0.008772	0.567686	NA	NA
chr3-40	chr3	4977407	4977635	+	8553	BHLHE40	BHLHB2|Clast5|DEC1|HLHB2|SHARP-2|SHARP2|STRA13|Stra14	basic helix-loop-helix family member e40	protein-coding	0.030702	0.550218	NA	NA
chr12-42	chr12	113221856	113222084	+	53373	TPCN1	TPC1	two pore segment channel 1	protein-coding	0.030702	0.659389	118(TGGGTCAGGCTGCCC,+,0.00),120(GGTCAGGCTGCCCCA,-,0.00)	NA
chr19-47	chr19	5287567	5287795	+	5802	PTPRS	PTPSIGMA|R-PTP-S|R-PTP-sigma	protein tyrosine phosphatase receptor type S	protein-coding	0.052632	0.646288	NA	NA
chr1-63	chr1	20126084	20126312	+	26279	PLA2G2D	PLA2IID|SPLASH|sPLA2-IID|sPLA2S	phospholipase A2 group IID	protein-coding	0.004386	0.49345	101(CAGGGCAAACTGCCC,+,0.00),103(GGGCAAACTGCCCTC,-,0.00)	180(GGGGGGATTCCC,+,0.00),181(GGGGGATTCCCA,+,0.00),182(GGGGATTCCCAA,-,0.00)
chr6-21	chr6	24951074	24951302	+	9750	RIPOR2	C6orf32|DFNB104|DIFF40|DIFF48|FAM65B|MYONAP|PL48	RHO family interacting cell polarization regulator 2	protein-coding	0.008772	0.467249	99(GGTGTCAGGGTGATC,+,0.00)	NA
chr12-52	chr12	113087989	113088217	+	1840	DTX1	RNF140|hDx-1	deltex E3 ubiquitin ligase 1	protein-coding	0.004386	0.58952	NA	NA
chr8-25	chr8	26449321	26449549	+	665	BNIP3L	BNIP3a|NIX	BCL2 interacting protein 3 like	protein-coding	0.048246	0.69869	NA	NA
chr5-25	chr5	10577496	10577724	+	651746	ANKRD33B	-	ankyrin repeat domain 33B	protein-coding	0.02193	0.489083	NA	NA
chr14-44	chr14	21191933	21192161	+	283624	LINC00641	-	long intergenic non-protein coding RNA 641	ncRNA	0.048246	0.663755	NA	NA
chr3-58	chr3	55486958	55487186	+	7474	WNT5A	hWNT5A	Wnt family member 5A	protein-coding	0.118421	0.724891	NA	NA
chr4-44	chr4	8263296	8263524	+	94031	HTRA3	Prsp|Tasp	HtrA serine peptidase 3	protein-coding	0.030702	0.615721	NA	22(AGGGGATTTCCC,+,0.00),23(GGGGATTTCCCA,+,0.00),23(GGGGATTTCCCA,-,0.00),24(GGGATTTCCCAA,-,0.00)
chr19-79	chr19	2332133	2332361	+	56928	SPPL2B	IMP-4|IMP4|PSH4|PSL1	signal peptide peptidase like 2B	protein-coding	0.030702	0.628821	NA	NA
chr15-28	chr15	70268760	70268988	+	7090	TLE3	ESG|ESG3|GRG3|HsT18976	TLE family member 3, transcriptional corepressor	protein-coding	0.035088	0.624454	NA	NA
chr6-37	chr6	39204909	39205137	+	8645	KCNK5	K2p5.1|KCNK5b|TASK-2|TASK2	potassium two pore domain channel subfamily K member 5	protein-coding	0.008772	0.593886	90(CAGGTGACCCTGCCC,+,0.00)	NA
chr13-20	chr13	113833510	113833738	+	650669	GAS6-AS1	-	GAS6 antisense RNA 1	ncRNA	0.04386	0.593886	67(CAGGTCAGTGTGACA,+,0.00),69(GGTCAGTGTGACAGG,-,0.00),80(CAGGTCGGTGTGACA,+,0.00),108(CAGGTCGGTGTGACA,+,0.00),151(CAGGTCGGTGTGACA,+,0.00),177(CAAGTCAGTGTGACA,+,0.00)	NA
chr16-78	chr16	67960274	67960502	+	6560	SLC12A4	CTC-479C5.17|KCC1|hKCC1	solute carrier family 12 member 4	protein-coding	0.017544	0.58952	NA	NA
chr12-77	chr12	113043378	113043606	+	1840	DTX1	RNF140|hDx-1	deltex E3 ubiquitin ligase 1	protein-coding	0.017544	0.593886	NA	NA
chr14-52	chr14	100294227	100294455	+	123096	SLC25A29	C14orf69|CACL|ORNT3	solute carrier family 25 member 29	protein-coding	0.026316	0.58952	NA	NA
chr15-30	chr15	70300544	70300772	+	7090	TLE3	ESG|ESG3|GRG3|HsT18976	TLE family member 3, transcriptional corepressor	protein-coding	0.026316	0.593886	NA	NA
chr7-50	chr7	44730270	44730498	+	83637	ZMIZ2	NET27|TRAFIP20|ZIMP7|hZIMP7	zinc finger MIZ-type containing 2	protein-coding	0.017544	0.624454	NA	NA
chr7-53	chr7	76307095	76307323	+	3315	HSPB1	CMT2F|HEL-S-102|HMN2B|HS.76067|HSP27|HSP28|Hsp25|SRP27	heat shock protein family B (small) member 1	protein-coding	0.026316	0.558952	92(TAGGGCTTGCTGACC,+,0.00),94(GGGCTTGCTGACCTC,-,0.00)	NA
chr9-58	chr9	37455937	37456165	+	9925	ZBTB5	-	zinc finger and BTB domain containing 5	protein-coding	0.008772	0.50655	NA	NA
chr17-86	chr17	42178897	42179125	+	23415	KCNH4	BEC2|ELK1|Kv12.3	potassium voltage-gated channel subfamily H member 4	protein-coding	0.048246	0.593886	NA	83(GGGAAAGCCCCG,-,0.00)
chr9-61	chr9	128120355	128120583	+	100289019	SLC25A25-AS1	-	SLC25A25 antisense RNA 1	ncRNA	0.04386	0.637555	NA	NA
chr12-102	chr12	113084048	113084276	+	1840	DTX1	RNF140|hDx-1	deltex E3 ubiquitin ligase 1	protein-coding	0.02193	0.646288	NA	NA
chr16-91	chr16	10594665	10594893	+	2013	EMP2	XMP	epithelial membrane protein 2	protein-coding	0.026316	0.646288	NA	NA
chr11-72	chr11	76672911	76673139	+	2615	LRRC32	D11S833E|GARP	leucine rich repeat containing 32	protein-coding	0.02193	0.524017	NA	NA
chr11-82	chr11	65418735	65418963	+	283131	NEAT1	LINC00084|NCRNA00084|TncRNA|VINC	nuclear paraspeckle assembly transcript 1	ncRNA	0.026316	0.567686	NA	17(TGGGAACTCCCT,-,0.00),18(GGGAACTCCCTT,-,0.00)
chr8-56	chr8	23167066	23167294	+	8793	TNFRSF10D	CD264|DCR2|TRAIL-R4|TRAILR4|TRUNDD	TNF receptor superfamily member 10d	protein-coding	0.008772	0.388646	NA	NA
chr14-76	chr14	75258635	75258863	+	2353	FOS	AP-1|C-FOS|p55	Fos proto-oncogene, AP-1 transcription factor subunit	protein-coding	0.039474	0.580786	114(GAGGTCACCCTGACA,+,0.00),116(GGTCACCCTGACAAT,-,0.00)	NA
chr6-72	chr6	167120397	167120625	+	1235	CCR6	BN-1|C-C CKR-6|CC-CKR-6|CCR-6|CD196|CKR-L3|CKRL3|CMKBR6|DCR2|DRY6|GPR29|GPRCY4|STRL22	C-C motif chemokine receptor 6	protein-coding	0.004386	0.475983	128(ACGGTCATGGTGACC,+,0.00),130(GGTCATGGTGACCCA,-,0.00)	NA
chr20-65	chr20	32583763	32583991	+	140688	NOL4L	C20orf112|C20orf113	nucleolar protein 4 like	protein-coding	0.100877	0.80786	NA	NA
chr14-78	chr14	75275317	75275545	+	2353	FOS	AP-1|C-FOS|p55	Fos proto-oncogene, AP-1 transcription factor subunit	protein-coding	0.013158	0.441048	99(AAAGTCACCCTGACC,+,0.00),101(AGTCACCCTGACCTG,-,0.00)	NA
chr10-122	chr10	72261502	72261730	+	54541	DDIT4	Dig2|REDD-1|REDD1	DNA damage inducible transcript 4	protein-coding	0.013158	0.502183	NA	28(AGGGAAACCCCT,-,0.00),29(GGGAAACCCCTC,-,0.00)
chr7-92	chr7	116527300	116527528	+	857	CAV1	BSCL3|CGL3|LCCNS|MSTP085|PPH3|VIP21	caveolin 1	protein-coding	0	0.419214	100(TGGGTCAGCCTGCCC,+,0.00),102(GGTCAGCCTGCCCTG,-,0.00)	NA
chr6-76	chr6	6318446	6318674	+	2162	F13A1	F13A	coagulation factor XIII A chain	protein-coding	0.026316	0.580786	NA	NA
chr11-93	chr11	70465086	70465314	+	2017	CTTN	EMS1	cortactin	protein-coding	0.02193	0.593886	111(GAGGTCAGTGTGGCC,+,0.00)	NA
chr22-89	chr22	50209455	50209683	+	83642	SELENOO	SELO	selenoprotein O	protein-coding	0.04386	0.655022	100(CAGGTCACTCTGCCC,+,0.00),102(GGTCACTCTGCCCCT,-,0.00)	NA
chr12-135	chr12	113075290	113075518	+	1840	DTX1	RNF140|hDx-1	deltex E3 ubiquitin ligase 1	protein-coding	0.004386	0.554585	NA	131(AAGGGACTTTCC,+,0.00),132(AGGGACTTTCCC,+,0.00)
chr11-98	chr11	70455409	70455637	+	2017	CTTN	EMS1	cortactin	protein-coding	0.004386	0.502183	NA	NA
chr22-92	chr22	25400865	25401093	+	91355	LRP5L	-	LDL receptor related protein 5 like	protein-coding	0.026316	0.637555	NA	NA
chr3-108	chr3	4978998	4979226	+	8553	BHLHE40	BHLHB2|Clast5|DEC1|HLHB2|SHARP-2|SHARP2|STRA13|Stra14	basic helix-loop-helix family member e40	protein-coding	0.070175	0.707424	NA	NA
chr1-187	chr1	181062318	181062546	+	51278	IER5	SBBI48	immediate early response 5	protein-coding	0.02193	0.624454	98(AAGGTCAGGCTGGCT,+,0.00)	NA
chr15-49	chr15	40763933	40764161	+	2644	GCHFR	GFRP|HsT16933|P35	GTP cyclohydrolase I feedback regulator	protein-coding	0.131579	0.751092	99(GGGCAAGGTGCCCCG,-,0.00)	NA
chr7-105	chr7	44751317	44751545	+	83637	ZMIZ2	NET27|TRAFIP20|ZIMP7|hZIMP7	zinc finger MIZ-type containing 2	protein-coding	0.013158	0.593886	NA	NA
chr19-141	chr19	2090295	2090523	+	126308	MOB3A	MOB-LAK|MOB1C|MOBKL2A|moblak	MOB kinase activator 3A	protein-coding	0.030702	0.60262	NA	NA
chr3-119	chr3	141426942	141427170	+	253461	ZBTB38	CIBZ|PPP1R171|ZNF921	zinc finger and BTB domain containing 38	protein-coding	0.008772	0.436681	121(CAGTTCAGGTTGACC,+,0.00),123(GTTCAGGTTGACCTG,-,0.00)	NA
chr19-137	chr19	2333837	2334065	+	56928	SPPL2B	IMP-4|IMP4|PSH4|PSL1	signal peptide peptidase like 2B	protein-coding	0.030702	0.637555	79(GGTGGCAGCGTGACC,+,0.00),81(TGGCAGCGTGACCTG,-,0.00)	198(GGGGATCCCCCT,-,0.00)
chr2-136	chr2	240584770	240584998	+	101752400	CAPN10-DT	CAPN10-AS1|locus959	CAPN10 divergent transcript	ncRNA	0	0.558952	99(GGGGGCAGGTTGACA,+,0.00),101(GGGCAGGTTGACACA,-,0.00)	NA
chr7-113	chr7	44764632	44764860	+	83637	ZMIZ2	NET27|TRAFIP20|ZIMP7|hZIMP7	zinc finger MIZ-type containing 2	protein-coding	0.008772	0.524017	NA	NA
chr7-112	chr7	102289026	102289254	+	10603	SH2B2	APS	SH2B adaptor protein 2	protein-coding	0.026316	0.58952	NA	NA
chr10-151	chr10	72286175	72286403	+	54541	DDIT4	Dig2|REDD-1|REDD1	DNA damage inducible transcript 4	protein-coding	0.039474	0.58952	NA	212(GGGGGATTTTCC,+,0.00),213(GGGGATTTTCCA,+,0.00)
chr15-58	chr15	70125423	70125651	+	7090	TLE3	ESG|ESG3|GRG3|HsT18976	TLE family member 3, transcriptional corepressor	protein-coding	0.008772	0.554585	NA	40(GGGGAGATTCCT,+,0.00)
chr21-29	chr21	41903963	41904191	+	25966	C2CD2	C21orf25|C21orf258|TMEM24L	C2 calcium dependent domain containing 2	protein-coding	0.017544	0.558952	112(CAGGTCACAAGGACC,+,0.00),114(GGTCACAAGGACCCT,-,0.00)	NA
chr11-119	chr11	118011150	118011378	+	3587	IL10RA	CD210|CD210a|CDW210A|HIL-10R|IL-10R1|IL10R	interleukin 10 receptor subunit alpha	protein-coding	0.030702	0.646288	NA	31(GGGAAATACCCT,-,0.00)
chr2-143	chr2	136376929	136377157	+	7852	CXCR4	CD184|D2S201E|FB22|HM89|HSY3RR|LAP-3|LAP3|LCR1|LESTR|NPY3R|NPYR|NPYRL|NPYY3R|WHIM|WHIMS	C-X-C motif chemokine receptor 4	protein-coding	0.026316	0.524017	171(TGGCAACTTGACCCT,-,0.00)	NA
chr2-142	chr2	136327171	136327399	+	7852	CXCR4	CD184|D2S201E|FB22|HM89|HSY3RR|LAP-3|LAP3|LCR1|LESTR|NPY3R|NPYR|NPYRL|NPYY3R|WHIM|WHIMS	C-X-C motif chemokine receptor 4	protein-coding	0.026316	0.554585	NA	NA
chr20-90	chr20	36027268	36027496	+	647979	NORAD	LINC00657	non-coding RNA activated by DNA damage	ncRNA	0.004386	0.427948	111(GAGGTCTTCATGACC,+,0.00),113(GGTCTTCATGACCTT,-,0.00)	NA
chr15-64	chr15	70198005	70198233	+	7090	TLE3	ESG|ESG3|GRG3|HsT18976	TLE family member 3, transcriptional corepressor	protein-coding	0.017544	0.580786	NA	NA
chr21-31	chr21	42465610	42465838	+	89765	RSPH1	CT79|RSP44|RSPH10A|TSA2|TSGA2	radial spoke head component 1	protein-coding	0.004386	0.550218	NA	NA
chr14-95	chr14	61662618	61662846	+	3091	HIF1A	HIF-1-alpha|HIF-1A|HIF-1alpha|HIF1|HIF1-ALPHA|MOP1|PASD8|bHLHe78	hypoxia inducible factor 1 subunit alpha	protein-coding	0.004386	0.471616	NA	NA
chr17-145	chr17	40552541	40552769	+	1236	CCR7	BLR2|CC-CKR-7|CCR-7|CD197|CDw197|CMKBR7|EBI1	C-C motif chemokine receptor 7	protein-coding	0.026316	0.593886	NA	NA
chr10-169	chr10	72248213	72248441	+	54541	DDIT4	Dig2|REDD-1|REDD1	DNA damage inducible transcript 4	protein-coding	0.017544	0.419214	113(AAGTTCACCTTGTCC,+,0.00)	NA
chr5-90	chr5	10563569	10563797	+	651746	ANKRD33B	-	ankyrin repeat domain 33B	protein-coding	0.100877	0.742358	NA	204(CGGGGATTCCCC,+,0.00),205(GGGGATTCCCCG,-,0.00)
chr7-132	chr7	139118147	139118375	+	56829	ZC3HAV1	ARTD13|FLB6421|PARP13|ZAP|ZC3H2|ZC3HDC2	zinc finger CCCH-type containing, antiviral 1	protein-coding	0.004386	0.393013	94(TGTTAGGGTGACATT,-,0.00)	NA
chr17-151	chr17	47286262	47286490	+	3690	ITGB3	BDPLT16|BDPLT2|CD61|GP3A|GPIIIa|GT	integrin subunit beta 3	protein-coding	0.02193	0.524017	NA	NA
chr21-33	chr21	42460878	42461106	+	89765	RSPH1	CT79|RSP44|RSPH10A|TSA2|TSGA2	radial spoke head component 1	protein-coding	0.030702	0.572052	NA	NA
chr11-129	chr11	70398529	70398757	+	2017	CTTN	EMS1	cortactin	protein-coding	0.135965	0.755459	NA	NA
chr7-136	chr7	44749115	44749343	+	83637	ZMIZ2	NET27|TRAFIP20|ZIMP7|hZIMP7	zinc finger MIZ-type containing 2	protein-coding	0.096491	0.716157	139(AGGGTCATCCAGCCC,+,0.00),141(GGTCATCCAGCCCTC,-,0.00)	NA
chr8-105	chr8	19939829	19940057	+	4023	LPL	HDLCQ11|LIPD	lipoprotein lipase	protein-coding	0.100877	0.742358	109(CGGGCCAAGGTGACC,+,0.00),111(GGCCAAGGTGACCTC,-,0.00)	NA
chr6-117	chr6	39226219	39226447	+	8645	KCNK5	K2p5.1|KCNK5b|TASK-2|TASK2	potassium two pore domain channel subfamily K member 5	protein-coding	0.02193	0.489083	NA	NA
chr3-148	chr3	141402143	141402371	+	253461	ZBTB38	CIBZ|PPP1R171|ZNF921	zinc finger and BTB domain containing 38	protein-coding	0.122807	0.790393	NA	NA
chr4-106	chr4	8290969	8291197	+	94031	HTRA3	Prsp|Tasp	HtrA serine peptidase 3	protein-coding	0.008772	0.541485	NA	NA
chr12-195	chr12	123119920	123120148	+	57605	PITPNM2	NIR-3|NIR3|RDGB2|RDGBA2	phosphatidylinositol transfer protein membrane associated 2	protein-coding	0.026316	0.528384	NA	NA
chr11-137	chr11	44726316	44726544	+	90139	TSPAN18	TSPAN	tetraspanin 18	protein-coding	0.017544	0.580786	NA	138(AGGAAGTCCCCT,-,0.00)
chr10-184	chr10	102651991	102652219	+	81603	TRIM8	GERP|RNF27	tripartite motif containing 8	protein-coding	0.008772	0.593886	NA	NA
chr10-185	chr10	119704592	119704820	+	22876	INPP5F	MSTP007|MSTPO47|SAC2|hSAC2	inositol polyphosphate-5-phosphatase F	protein-coding	0.013158	0.419214	NA	NA
chr18-46	chr18	62526349	62526577	+	54877	ZCCHC2	C18orf49	zinc finger CCHC-type containing 2	protein-coding	0.030702	0.50655	NA	NA
chr12-201	chr12	111165199	111165427	+	23316	CUX2	CDP2|CUTL2|EIEE67	cut like homeobox 2	protein-coding	0.004386	0.480349	102(AGGGCCATGGTGACC,+,0.00),104(GGCCATGGTGACCCA,-,0.00)	NA
chr12-203	chr12	113233311	113233539	+	53373	TPCN1	TPC1	two pore segment channel 1	protein-coding	0.04386	0.58952	NA	NA
chr14-108	chr14	105475502	105475730	+	1397	CRIP2	CRIP|CRP2|ESP1	cysteine rich protein 2	protein-coding	0.065789	0.668122	NA	NA
chr15-80	chr15	70140667	70140895	+	7090	TLE3	ESG|ESG3|GRG3|HsT18976	TLE family member 3, transcriptional corepressor	protein-coding	0.017544	0.60262	NA	113(AAGGGGTTTTCC,+,0.00),114(AGGGGTTTTCCG,+,0.00)
chr14-106	chr14	105454233	105454461	+	1397	CRIP2	CRIP|CRP2|ESP1	cysteine rich protein 2	protein-coding	0.030702	0.598253	NA	NA
chr7-151	chr7	102279142	102279370	+	10603	SH2B2	APS	SH2B adaptor protein 2	protein-coding	0.030702	0.480349	NA	NA
chr10-193	chr10	119689158	119689386	+	22876	INPP5F	MSTP007|MSTPO47|SAC2|hSAC2	inositol polyphosphate-5-phosphatase F	protein-coding	0.008772	0.471616	144(CAGGTCACAAAGACC,+,0.00),146(GGTCACAAAGACCTT,-,0.00)	NA
chr2-170	chr2	136382485	136382713	+	7852	CXCR4	CD184|D2S201E|FB22|HM89|HSY3RR|LAP-3|LAP3|LCR1|LESTR|NPY3R|NPYR|NPYRL|NPYY3R|WHIM|WHIMS	C-X-C motif chemokine receptor 4	protein-coding	0.017544	0.484716	NA	NA
chr12-216	chr12	92971025	92971253	+	8411	EEA1	MST105|MSTP105|ZFYVE2	early endosome antigen 1	protein-coding	0.008772	0.441048	NA	NA
chr11-149	chr11	65422301	65422529	+	283131	NEAT1	LINC00084|NCRNA00084|TncRNA|VINC	nuclear paraspeckle assembly transcript 1	ncRNA	0.118421	0.720524	97(GGGCGTGGTGACCTC,-,0.00)	50(CTGGAATTTTCC,+,0.00)
chr20-114	chr20	32582659	32582887	+	140688	NOL4L	C20orf112|C20orf113	nucleolar protein 4 like	protein-coding	0.035088	0.655022	NA	NA
chr16-196	chr16	28310160	28310388	+	388228	SBK1	SBK	SH3 domain binding kinase 1	protein-coding	0.048246	0.620087	NA	NA
chr4-121	chr4	56757836	56758064	+	6691	SPINK2	HUSI-II|SPGF29	serine peptidase inhibitor, Kazal type 2	protein-coding	0.02193	0.572052	102(AGTCATTCTGTCCTG,-,0.00)	NA
chr21-40	chr21	41431778	41432006	+	4599	MX1	IFI-78K|IFI78|MX|MxA	MX dynamin like GTPase 1	protein-coding	0.02193	0.519651	NA	NA
chr15-87	chr15	70246007	70246235	+	7090	TLE3	ESG|ESG3|GRG3|HsT18976	TLE family member 3, transcriptional corepressor	protein-coding	0.008772	0.606987	NA	67(GGAAAGTTCCCA,-,0.00)
chr1-293	chr1	20109056	20109284	+	26279	PLA2G2D	PLA2IID|SPLASH|sPLA2-IID|sPLA2S	phospholipase A2 group IID	protein-coding	0	0.554585	98(GAGGTCAGGATGACC,+,0.00),100(GGTCAGGATGACCCT,-,0.00)	NA
chr22-128	chr22	18119805	18120033	+	51807	TUBA8	CDCBM8|TUBAL2	tubulin alpha 8	protein-coding	0.026316	0.620087	NA	NA
chr15-94	chr15	64811986	64812214	+	80119	PIF1	C15orf20|PIF	PIF1 5'-to-3' DNA helicase	protein-coding	0.004386	0.480349	NA	NA
chr11-163	chr11	70437080	70437308	+	2017	CTTN	EMS1	cortactin	protein-coding	0.030702	0.650655	NA	NA
chr4-131	chr4	184319609	184319837	+	728175	LINC02363	-	long intergenic non-protein coding RNA 2363	ncRNA	0	0.467249	NA	70(TTGGGAAATCCC,+,0.00),71(TGGGAAATCCCT,+,0.00),71(TGGGAAATCCCT,-,0.00),72(GGGAAATCCCTC,-,0.00)
chr10-217	chr10	79105122	79105350	+	57178	ZMIZ1	MIZ|RAI17|TRAFIP10|ZIMP10	zinc finger MIZ-type containing 1	protein-coding	0.030702	0.510917	110(CAGGTCACAGCGACT,+,0.00)	NA
chr17-190	chr17	77083562	77083790	+	654434	SNHG20	C17orf86|LINC00338|NCRNA00338|SCARNA16HG	small nucleolar RNA host gene 20	ncRNA	0.017544	0.524017	NA	NA
chr3-186	chr3	15292867	15293095	+	100505696	SH3BP5-AS1	-	SH3BP5 antisense RNA 1	ncRNA	0.008772	0.524017	NA	NA
chr12-233	chr12	113049237	113049465	+	1840	DTX1	RNF140|hDx-1	deltex E3 ubiquitin ligase 1	protein-coding	0.004386	0.497817	113(GAGGTCAGCCAGACC,+,0.00),115(GGTCAGCCAGACCTG,-,0.00)	NA
chr11-177	chr11	70434143	70434371	+	2017	CTTN	EMS1	cortactin	protein-coding	0.030702	0.637555	NA	NA
chr17-197	chr17	44347723	44347951	+	2896	GRN	CLN11|GEP|GP88|PCDGF|PEPI|PGRN	granulin precursor	protein-coding	0.02193	0.50655	NA	NA
chr4-139	chr4	8285069	8285297	+	94031	HTRA3	Prsp|Tasp	HtrA serine peptidase 3	protein-coding	0.013158	0.524017	NA	NA
chr13-76	chr13	41060199	41060427	+	1997	ELF1	EFTUD1|RIA1	E74 like ETS transcription factor 1	protein-coding	0.087719	0.676856	NA	NA
chr8-152	chr8	125608035	125608263	+	10221	TRIB1	C8FW|GIG-2|GIG2|SKIP1|TRB-1|TRB1	tribbles pseudokinase 1	protein-coding	0.013158	0.554585	NA	NA
chr2-208	chr2	136238847	136239075	+	7852	CXCR4	CD184|D2S201E|FB22|HM89|HSY3RR|LAP-3|LAP3|LCR1|LESTR|NPY3R|NPYR|NPYRL|NPYY3R|WHIM|WHIMS	C-X-C motif chemokine receptor 4	protein-coding	0.004386	0.375546	NA	NA
chr1-352	chr1	203756553	203756781	+	54900	LAX1	LAX	lymphocyte transmembrane adaptor 1	protein-coding	0.013158	0.49345	NA	NA
chr2-213	chr2	171894100	171894328	+	8604	SLC25A12	AGC1|ARALAR|EIEE39	solute carrier family 25 member 12	protein-coding	0.114035	0.659389	95(GGAGTCACCTTGACC,+,0.00)	NA
chr1-357	chr1	192808636	192808864	+	5997	RGS2	G0S8	regulator of G protein signaling 2	protein-coding	0.109649	0.724891	NA	NA
chr5-140	chr5	10606541	10606769	+	651746	ANKRD33B	-	ankyrin repeat domain 33B	protein-coding	0.030702	0.519651	NA	NA
chr8-157	chr8	143930085	143930313	+	5339	PLEC	EBS1|EBSMD|EBSND|EBSO|EBSOG|EBSPA|HD1|LGMD2Q|LGMDR17|PCN|PLEC1|PLEC1b|PLTN	plectin	protein-coding	0.061404	0.720524	NA	NA
chr10-244	chr10	119688172	119688400	+	9531	BAG3	BAG-3|BIS|CAIR-1|MFM6	BCL2 associated athanogene 3	protein-coding	0.008772	0.467249	91(AAGGTCTTTATGACC,+,0.00),93(GGTCTTTATGACCTG,-,0.00)	NA
chr15-115	chr15	79965923	79966151	+	597	BCL2A1	ACC-1|ACC-2|ACC1|ACC2|BCL2L5|BFL1|GRS|HBPA1	BCL2 related protein A1	protein-coding	0.013158	0.384279	NA	107(GGGAAAGCACCA,-,0.00),173(CTGGAATTTCCC,+,0.00),174(TGGAATTTCCCA,-,0.00)
chr14-135	chr14	103140225	103140453	+	7127	TNFAIP2	B94|EXOC3L3	TNF alpha induced protein 2	protein-coding	0.008772	0.524017	74(CGGGTCAGGCTGACA,+,0.00),76(GGTCAGGCTGACAAA,-,0.00)	209(TGGAAACTCCCT,-,0.00)
chr12-269	chr12	9468974	9469202	+	440081	DDX12P	CHLR2|DDX12	DEAD/H-box helicase 12, pseudogene	pseudo	0.02193	0.567686	NA	196(CTGGGACTTCCC,+,0.00),197(TGGGACTTCCCT,+,0.00)
chr19-241	chr19	5292766	5292994	+	5802	PTPRS	PTPSIGMA|R-PTP-S|R-PTP-sigma	protein tyrosine phosphatase receptor type S	protein-coding	0.061404	0.729258	NA	NA
chr12-281	chr12	75774341	75774569	+	22822	PHLDA1	DT1P1B11|PHRIP|TDAG51	pleckstrin homology like domain family A member 1	protein-coding	0	0.379913	NA	NA
chr19-254	chr19	5334059	5334287	+	5802	PTPRS	PTPSIGMA|R-PTP-S|R-PTP-sigma	protein tyrosine phosphatase receptor type S	protein-coding	0.048246	0.668122	138(TGAGTCATCCTGACA,+,0.00),140(AGTCATCCTGACATC,-,0.00)	114(GGGAACGCCCCA,-,0.00)
chr10-254	chr10	102647670	102647898	+	81603	TRIM8	GERP|RNF27	tripartite motif containing 8	protein-coding	0.008772	0.541485	NA	NA
chr5-150	chr5	10565817	10566045	+	651746	ANKRD33B	-	ankyrin repeat domain 33B	protein-coding	0.008772	0.541485	NA	NA
chr17-241	chr17	40542582	40542810	+	1236	CCR7	BLR2|CC-CKR-7|CCR-7|CD197|CDw197|CMKBR7|EBI1	C-C motif chemokine receptor 7	protein-coding	0.017544	0.580786	NA	NA
chr17-257	chr17	44348408	44348636	+	2896	GRN	CLN11|GEP|GP88|PCDGF|PEPI|PGRN	granulin precursor	protein-coding	0	0.554585	NA	NA
chr1-404	chr1	156457261	156457489	+	10485	C1orf61	CROC4	chromosome 1 open reading frame 61	protein-coding	0.100877	0.707424	NA	NA
chr3-229	chr3	157159371	157159599	+	57018	CCNL1	ANIA6A|BM-001|PRO1073|ania-6a	cyclin L1	protein-coding	0.100877	0.606987	NA	NA
chr20-151	chr20	36028573	36028801	+	647979	NORAD	LINC00657	non-coding RNA activated by DNA damage	ncRNA	0.02193	0.532751	NA	9(AGGAAATCCCCA,-,0.00),10(GGAAATCCCCAA,-,0.00)
chr6-190	chr6	6350778	6351006	+	2162	F13A1	F13A	coagulation factor XIII A chain	protein-coding	0	0.401747	NA	131(AGGGGATTTTCC,+,0.00),132(GGGGATTTTCCC,+,0.00),133(GGGATTTTCCCA,-,0.00)
chr19-277	chr19	5176854	5177082	+	5802	PTPRS	PTPSIGMA|R-PTP-S|R-PTP-sigma	protein tyrosine phosphatase receptor type S	protein-coding	0.035088	0.484716	NA	148(TGGGGAAACCCC,+,0.00),149(GGGGAAACCCCG,-,0.00)
chr13-96	chr13	113800695	113800923	+	650669	GAS6-AS1	-	GAS6 antisense RNA 1	ncRNA	0.02193	0.650655	NA	NA
chr15-131	chr15	75369655	75369883	+	4123	MAN2C1	MAN6A8|MANA|MANA1	mannosidase alpha class 2C member 1	protein-coding	0.008772	0.515284	104(CAGGTCAACATGACC,+,0.00),106(GGTCAACATGACCTT,-,0.00)	NA
chr2-264	chr2	136117143	136117371	+	7852	CXCR4	CD184|D2S201E|FB22|HM89|HSY3RR|LAP-3|LAP3|LCR1|LESTR|NPY3R|NPYR|NPYRL|NPYY3R|WHIM|WHIMS	C-X-C motif chemokine receptor 4	protein-coding	0.096491	0.672489	NA	NA
chr7-213	chr7	139119042	139119270	+	56829	ZC3HAV1	ARTD13|FLB6421|PARP13|ZAP|ZC3H2|ZC3HDC2	zinc finger CCCH-type containing, antiviral 1	protein-coding	0.013158	0.515284	NA	NA
chr17-271	chr17	40599404	40599632	+	1236	CCR7	BLR2|CC-CKR-7|CCR-7|CD197|CDw197|CMKBR7|EBI1	C-C motif chemokine receptor 7	protein-coding	0.035088	0.50655	NA	NA
chr19-290	chr19	43595208	43595436	+	126298	IRGQ	FKSG27|IRGQ1	immunity related GTPase Q	protein-coding	0.078947	0.659389	NA	NA
chr10-282	chr10	102645916	102646144	+	81603	TRIM8	GERP|RNF27	tripartite motif containing 8	protein-coding	0.052632	0.615721	NA	NA
chr12-323	chr12	123107030	123107258	+	57605	PITPNM2	NIR-3|NIR3|RDGB2|RDGBA2	phosphatidylinositol transfer protein membrane associated 2	protein-coding	0.013158	0.624454	115(CAGGAGACAGTGACC,+,0.00),117(GGAGACAGTGACCTT,-,0.00)	NA
chr3-245	chr3	129315484	129315712	+	339942	H1FX-AS1	C3orf47	H1FX antisense RNA 1	ncRNA	0.105263	0.672489	NA	NA
chr12-330	chr12	113055525	113055753	+	1840	DTX1	RNF140|hDx-1	deltex E3 ubiquitin ligase 1	protein-coding	0.008772	0.60262	NA	121(GGGGAGGTCCCT,-,0.00),164(GGGAAAGCACCC,-,0.00)
chr12-332	chr12	75815076	75815304	+	22822	PHLDA1	DT1P1B11|PHRIP|TDAG51	pleckstrin homology like domain family A member 1	protein-coding	0	0.458515	NA	NA
chr19-303	chr19	5314127	5314355	+	5802	PTPRS	PTPSIGMA|R-PTP-S|R-PTP-sigma	protein tyrosine phosphatase receptor type S	protein-coding	0.013158	0.475983	NA	NA
chr11-228	chr11	76674645	76674873	+	2615	LRRC32	D11S833E|GARP	leucine rich repeat containing 32	protein-coding	0.02193	0.60262	NA	NA
chr22-179	chr22	18110345	18110573	+	51807	TUBA8	CDCBM8|TUBAL2	tubulin alpha 8	protein-coding	0.096491	0.663755	NA	NA
chr19-310	chr19	5313566	5313794	+	5802	PTPRS	PTPSIGMA|R-PTP-S|R-PTP-sigma	protein tyrosine phosphatase receptor type S	protein-coding	0.039474	0.585153	132(AAGGTCAAGGTGGCC,+,0.00),134(GGTCAAGGTGGCCCC,-,0.00)	NA
chr14-177	chr14	20343183	20343411	+	85495	RPPH1	H1RNA|RPPH1-1	ribonuclease P RNA component H1	ncRNA	0.061404	0.672489	NA	NA
chr8-193	chr8	41645585	41645813	+	157848	NKX6-3	NKX6.3	NK6 homeobox 3	protein-coding	0.030702	0.606987	NA	166(AGGGGGATTTCC,+,0.00),167(GGGGGATTTCCG,+,0.00)
chr10-315	chr10	72272662	72272890	+	54541	DDIT4	Dig2|REDD-1|REDD1	DNA damage inducible transcript 4	protein-coding	0.035088	0.580786	NA	NA
chr3-260	chr3	186534229	186534457	+	1427	CRYGS	CRYG8|CTRCT20	crystallin gamma S	protein-coding	0.013158	0.458515	NA	170(GGGGAAGCCCCA,-,0.00)
chr17-291	chr17	58332503	58332731	+	406934	MIR142	MIRN142|mir-142	microRNA 142	ncRNA	0.057018	0.707424	153(GAGGACAGACTGACA,+,0.00)	NA
chr17-299	chr17	40561327	40561555	+	1236	CCR7	BLR2|CC-CKR-7|CCR-7|CD197|CDw197|CMKBR7|EBI1	C-C motif chemokine receptor 7	protein-coding	0	0.454148	NA	NA
chrX-58	chrX	153726590	153726818	+	215	ABCD1	ABC42|ALD|ALDP|AMN	ATP binding cassette subfamily D member 1	protein-coding	0.039474	0.68559	NA	NA
chr6-245	chr6	39192455	39192683	+	8645	KCNK5	K2p5.1|KCNK5b|TASK-2|TASK2	potassium two pore domain channel subfamily K member 5	protein-coding	0.013158	0.515284	NA	NA
chr16-328	chr16	89525273	89525501	+	6687	SPG7	CAR|CMAR|PGN|SPG5C	SPG7 matrix AAA peptidase subunit, paraplegin	protein-coding	0.013158	0.41048	NA	NA
chr16-329	chr16	66925232	66925460	+	6236	RRAD	RAD|RAD1|REM3	RRAD, Ras related glycolysis inhibitor and calcium channel regulator	protein-coding	0.100877	0.742358	NA	NA
chr9-293	chr9	114502467	114502695	+	25861	WHRN	CIP98|DFNB31|PDZD7B|USH2D|WI	whirlin	protein-coding	0.017544	0.537118	NA	NA
chr19-344	chr19	14249878	14250106	+	22859	ADGRL1	CIRL1|CL1|LEC2|LPHN1	adhesion G protein-coupled receptor L1	protein-coding	0.004386	0.49345	NA	NA
chr4-212	chr4	138190384	138190612	+	23657	SLC7A11	CCBR1|xCT	solute carrier family 7 member 11	protein-coding	0.004386	0.31441	NA	NA
chr10-339	chr10	72248725	72248953	+	54541	DDIT4	Dig2|REDD-1|REDD1	DNA damage inducible transcript 4	protein-coding	0.004386	0.528384	NA	NA
chr19-348	chr19	10236171	10236399	+	9294	S1PR2	AGR16|DFNB68|EDG-5|EDG5|Gpcr13|H218|LPB2|S1P2	sphingosine-1-phosphate receptor 2	protein-coding	0.026316	0.598253	NA	NA
chr5-208	chr5	160459098	160459326	+	107075116	MIR3142HG	-	MIR3142 host gene	ncRNA	0.013158	0.393013	NA	NA
chr17-334	chr17	29293438	29293666	+	57532	NUFIP2	182-FIP|82-FIP|FIP-82|PIG1	nuclear FMR1 interacting protein 2	protein-coding	0.035088	0.624454	116(AAGGTCACGCTGGCC,+,0.00),118(GGTCACGCTGGCCTG,-,0.00)	208(AGGGGCATCCCC,+,0.00)
chr15-185	chr15	70258684	70258912	+	7090	TLE3	ESG|ESG3|GRG3|HsT18976	TLE family member 3, transcriptional corepressor	protein-coding	0.026316	0.620087	NA	NA
chr7-268	chr7	44097372	44097600	+	165	AEBP1	ACLP	AE binding protein 1	protein-coding	0.004386	0.550218	NA	NA
chr12-411	chr12	6555539	6555767	+	25900	IFFO1	HOM-TES-103|IFFO	intermediate filament family orphan 1	protein-coding	0.109649	0.742358	NA	NA
chr6-259	chr6	43734095	43734323	+	7422	VEGFA	MVCD1|VEGF|VPF	vascular endothelial growth factor A	protein-coding	0.02193	0.620087	NA	NA
chr15-191	chr15	70196662	70196890	+	7090	TLE3	ESG|ESG3|GRG3|HsT18976	TLE family member 3, transcriptional corepressor	protein-coding	0.035088	0.541485	NA	NA
chr12-419	chr12	53504621	53504849	+	8620	NPFF	FMRFAL	neuropeptide FF-amide peptide precursor	protein-coding	0.030702	0.572052	NA	NA
chrX-76	chrX	48936759	48936987	+	11040	PIM2	-	Pim-2 proto-oncogene, serine/threonine kinase	protein-coding	0	0.515284	NA	64(TTGGGAATTTCC,+,0.00),65(TGGGAATTTCCC,+,0.00),66(GGGAATTTCCCT,-,0.00),106(TGGGATCTCCCT,-,0.00)
chr19-371	chr19	45781803	45782031	+	1760	DMPK	DM|DM1|DM1PK|DMK|MDPK|MT-PK	DM1 protein kinase	protein-coding	0.004386	0.615721	NA	NA
chr13-130	chr13	41495112	41495340	+	28984	RGCC	C13orf15|RGC-32|RGC32|bA157L14.2	regulator of cell cycle	protein-coding	0.017544	0.50655	129(GAGGTCACCTTGATC,+,0.00),131(GGTCACCTTGATCCG,-,0.00)	NA
chr15-194	chr15	70262651	70262879	+	7090	TLE3	ESG|ESG3|GRG3|HsT18976	TLE family member 3, transcriptional corepressor	protein-coding	0.017544	0.572052	NA	NA
chr18-116	chr18	23257874	23258102	+	91768	CABLES1	CABL1|CABLES|HsT2563|IK3-1	Cdk5 and Abl enzyme substrate 1	protein-coding	0.008772	0.49345	92(TGGGTCAGGCTGACC,+,0.00),94(GGTCAGGCTGACCTT,-,0.00)	NA
chr17-363	chr17	30731324	30731552	+	440423	SUZ12P1	SUZ12P	SUZ12 pseudogene 1	pseudo	0.105263	0.624454	NA	NA
chr4-234	chr4	184314177	184314405	+	728175	LINC02363	-	long intergenic non-protein coding RNA 2363	ncRNA	0.008772	0.537118	NA	176(TTGGAATTTCCC,+,0.00),177(TGGAATTTCCCT,-,0.00)
chr5-235	chr5	131633936	131634164	+	51735	RAPGEF6	KIA001LB|PDZ-GEF2|PDZGEF2|RA-GEF-2|RAGEF2	Rap guanine nucleotide exchange factor 6	protein-coding	0.013158	0.362445	NA	NA
chr6-280	chr6	53464983	53465211	+	2729	GCLC	GCL|GCS|GLCL|GLCLC	glutamate-cysteine ligase catalytic subunit	protein-coding	0	0.475983	147(CAGGACACTGTGACA,+,0.00),149(GGACACTGTGACATT,-,0.00)	NA
chr18-118	chr18	23237784	23238012	+	91768	CABLES1	CABL1|CABLES|HsT2563|IK3-1	Cdk5 and Abl enzyme substrate 1	protein-coding	0.030702	0.637555	NA	NA
chr6-273	chr6	36437103	36437331	+	222658	KCTD20	C6orf69|dJ108K11.3	potassium channel tetramerization domain containing 20	protein-coding	0.035088	0.475983	NA	NA
chr7-314	chr7	100688027	100688255	+	64599	GIGYF1	GYF1|PERQ1	GRB10 interacting GYF protein 1	protein-coding	0.04386	0.628821	117(CAGGGCAGCCTGACT,+,0.00)	NA
chr14-236	chr14	94481962	94482190	+	327657	SERPINA9	GCET1|SERPINA11|SERPINA11b	serpin family A member 9	protein-coding	0.008772	0.572052	NA	85(AGAAAGTCCCCT,-,0.00)
chr15-203	chr15	79977464	79977692	+	597	BCL2A1	ACC-1|ACC-2|ACC1|ACC2|BCL2L5|BFL1|GRS|HBPA1	BCL2 related protein A1	protein-coding	0.008772	0.497817	NA	152(AGGGGAACTCCC,+,0.00),153(GGGGAACTCCCA,+,0.00),153(GGGGAACTCCCA,-,0.00)
chr5-229	chr5	10632299	10632527	+	651746	ANKRD33B	-	ankyrin repeat domain 33B	protein-coding	0.04386	0.593886	NA	NA
chr10-384	chr10	119668082	119668310	+	9531	BAG3	BAG-3|BIS|CAIR-1|MFM6	BCL2 associated athanogene 3	protein-coding	0.017544	0.572052	64(AAGGACACAGTGACA,+,0.00),66(GGACACAGTGACACC,-,0.00)	NA
chr2-375	chr2	136156440	136156668	+	7852	CXCR4	CD184|D2S201E|FB22|HM89|HSY3RR|LAP-3|LAP3|LCR1|LESTR|NPY3R|NPYR|NPYRL|NPYY3R|WHIM|WHIMS	C-X-C motif chemokine receptor 4	protein-coding	0	0.467249	107(TGGGGCAGTGTGACC,+,0.00),109(GGGCAGTGTGACCAC,-,0.00)	88(TTGGGGTTTTCC,+,0.00),89(TGGGGTTTTCCA,+,0.00)
chr10-383	chr10	102661328	102661556	+	81603	TRIM8	GERP|RNF27	tripartite motif containing 8	protein-coding	0.035088	0.681223	NA	NA
chr6-302	chr6	16078172	16078400	+	29116	MYLIP	IDOL|MIR	myosin regulatory light chain interacting protein	protein-coding	0.008772	0.414847	165(AGGGTCAGCTTGTCT,+,0.00)	NA
chr5-233	chr5	10607202	10607430	+	651746	ANKRD33B	-	ankyrin repeat domain 33B	protein-coding	0.030702	0.545852	NA	NA
chr1-599	chr1	1737941	1738169	+	9906	SLC35E2A	SLC35E2	solute carrier family 35 member E2A	protein-coding	0.048246	0.646288	NA	NA
chr7-323	chr7	45414256	45414484	+	107	ADCY1	AC1|DFNB44	adenylate cyclase 1	protein-coding	0.008772	0.550218	114(GGGGTCAGGGTGACC,+,0.00),116(GGTCAGGGTGACCTG,-,0.00)	NA
chr8-249	chr8	125278330	125278558	+	10221	TRIB1	C8FW|GIG-2|GIG2|SKIP1|TRB-1|TRB1	tribbles pseudokinase 1	protein-coding	0.017544	0.558952	NA	NA
chr12-445	chr12	92987868	92988096	+	8411	EEA1	MST105|MSTP105|ZFYVE2	early endosome antigen 1	protein-coding	0.004386	0.532751	NA	NA
chr3-335	chr3	46987752	46987980	+	23218	NBEAL2	BDPLT4|GPS	neurobeachin like 2	protein-coding	0.039474	0.676856	NA	NA
chr10-381	chr10	100339118	100339346	+	6319	SCD	FADS5|MSTP008|SCD1|SCDOS|hSCD1	stearoyl-CoA desaturase	protein-coding	0.02193	0.58952	99(TGGGGCAGTATGACC,+,0.00),101(GGGCAGTATGACCCA,-,0.00)	NA
chr12-454	chr12	113230274	113230502	+	53373	TPCN1	TPC1	two pore segment channel 1	protein-coding	0.004386	0.458515	NA	NA
chr12-467	chr12	113050100	113050328	+	1840	DTX1	RNF140|hDx-1	deltex E3 ubiquitin ligase 1	protein-coding	0.026316	0.572052	NA	NA
chr19-412	chr19	14375409	14375637	+	976	ADGRE5	CD97|TM7LN1	adhesion G protein-coupled receptor E5	protein-coding	0.030702	0.637555	NA	NA
chr4-270	chr4	70687802	70688030	+	57050	UTP3	CRL1|CRLZ1|SAS10	UTP3 small subunit processome component	protein-coding	0.065789	0.655022	96(CGGGTCACCGAGCCC,+,0.00),98(GGTCACCGAGCCCTG,-,0.00)	NA
chr9-365	chr9	114529102	114529330	+	25861	WHRN	CIP98|DFNB31|PDZD7B|USH2D|WI	whirlin	protein-coding	0.026316	0.524017	82(AAGATCATGATGACC,+,0.00),84(GATCATGATGACCTG,-,0.00),183(CAGGTCAAACTGACA,+,0.00),185(GGTCAAACTGACAAG,-,0.00)	NA
chr12-483	chr12	75944501	75944729	+	22822	PHLDA1	DT1P1B11|PHRIP|TDAG51	pleckstrin homology like domain family A member 1	protein-coding	0	0.41048	119(AGGGTTAACCTGACA,+,0.00)	NA
chr14-261	chr14	24312021	24312249	+	1241	LTB4R	BLT1|BLTR|CMKRL1|GPR16|LTB4R1|LTBR1|P2RY7|P2Y7	leukotriene B4 receptor	protein-coding	0	0.541485	124(AGTGGCATCTTGACC,+,0.00),126(TGGCATCTTGACCTG,-,0.00)	NA
chr4-271	chr4	184354043	184354271	+	728175	LINC02363	-	long intergenic non-protein coding RNA 2363	ncRNA	0.02193	0.528384	NA	NA
chr10-435	chr10	102660364	102660592	+	81603	TRIM8	GERP|RNF27	tripartite motif containing 8	protein-coding	0.008772	0.611354	NA	NA
chr13-154	chr13	41061316	41061544	+	1997	ELF1	EFTUD1|RIA1	E74 like ETS transcription factor 1	protein-coding	0.087719	0.637555	NA	NA
chr8-247	chr8	143977762	143977990	+	5339	PLEC	EBS1|EBSMD|EBSND|EBSO|EBSOG|EBSPA|HD1|LGMD2Q|LGMDR17|PCN|PLEC1|PLEC1b|PLTN	plectin	protein-coding	0.109649	0.707424	88(AAGGTCAGGGTGGTC,+,0.00)	NA
chr17-399	chr17	35089140	35089368	+	117584	RFFL	CARP-2|CARP2|FRING|RIFIFYLIN|RNF189|RNF34L	ring finger and FYVE like domain containing E3 ubiquitin protein ligase	protein-coding	0.135965	0.825328	NA	NA
chr4-284	chr4	184330011	184330239	+	728175	LINC02363	-	long intergenic non-protein coding RNA 2363	ncRNA	0.035088	0.50655	NA	NA
chr5-263	chr5	157554471	157554699	+	8728	ADAM19	FKSG34|MADDAM|MLTNB	ADAM metallopeptidase domain 19	protein-coding	0.008772	0.441048	NA	179(AGGGGAATTCCC,+,0.00),180(GGGGAATTCCCT,+,0.00),180(GGGGAATTCCCT,-,0.00),181(GGGAATTCCCTC,-,0.00)
chr12-497	chr12	57241041	57241269	+	56901	NDUFA4L2	NUOMS	NDUFA4 mitochondrial complex associated like 2	protein-coding	0.039474	0.633188	99(GAGGTCTTGGTGACA,+,0.00)	NA
chr11-332	chr11	2689577	2689805	+	10984	KCNQ1OT1	KCNQ1-AS2|KCNQ10T1|Kncq1|KvDMR1|KvLQT1-AS|LIT1|NCRNA00012	KCNQ1 opposite strand/antisense transcript 1	ncRNA	0.008772	0.545852	NA	NA
chr3-390	chr3	123953760	123953988	+	64770	CCDC14	-	coiled-coil domain containing 14	protein-coding	0.008772	0.419214	NA	NA
chr12-496	chr12	111087024	111087252	+	23316	CUX2	CDP2|CUTL2|EIEE67	cut like homeobox 2	protein-coding	0.026316	0.528384	NA	NA
chr21-79	chr21	41422032	41422260	+	4599	MX1	IFI-78K|IFI78|MX|MxA	MX dynamin like GTPase 1	protein-coding	0.013158	0.458515	115(AAGGTCATAAAGACC,+,0.00),117(GGTCATAAAGACCTT,-,0.00)	NA
chr19-449	chr19	5173470	5173698	+	5802	PTPRS	PTPSIGMA|R-PTP-S|R-PTP-sigma	protein tyrosine phosphatase receptor type S	protein-coding	0.02193	0.537118	NA	NA
chr10-459	chr10	72297292	72297520	+	54541	DDIT4	Dig2|REDD-1|REDD1	DNA damage inducible transcript 4	protein-coding	0.057018	0.60262	NA	NA
chr11-360	chr11	2690106	2690334	+	10984	KCNQ1OT1	KCNQ1-AS2|KCNQ10T1|Kncq1|KvDMR1|KvLQT1-AS|LIT1|NCRNA00012	KCNQ1 opposite strand/antisense transcript 1	ncRNA	0.004386	0.528384	NA	NA
chr20-269	chr20	62961276	62961504	+	63910	SLC17A9	C20orf59|POROK8|VNUT	solute carrier family 17 member 9	protein-coding	0.048246	0.689956	NA	NA
chr17-437	chr17	81393763	81393991	+	57597	BAHCC1	BAHD2	BAH domain and coiled-coil containing 1	protein-coding	0.144737	0.799127	NA	NA
chr19-473	chr19	1017230	1017458	+	91304	TMEM259	ASBABP1|C19orf6|MBRL|MEMBRALIN|R32184_3	transmembrane protein 259	protein-coding	0.026316	0.681223	NA	NA
chr6-368	chr6	16130662	16130890	+	29116	MYLIP	IDOL|MIR	myosin regulatory light chain interacting protein	protein-coding	0.013158	0.454148	108(AATGTCAAATTGACC,+,0.00),110(TGTCAAATTGACCTT,-,0.00)	NA
chr4-323	chr4	42267819	42268047	+	389206	BEND4	CCDC4	BEN domain containing 4	protein-coding	0.004386	0.379913	NA	NA
chr21-87	chr21	41930447	41930675	+	25966	C2CD2	C21orf25|C21orf258|TMEM24L	C2 calcium dependent domain containing 2	protein-coding	0.039474	0.550218	NA	NA
chr3-426	chr3	101827692	101827920	+	64332	NFKBIZ	IKBZ|INAP|MAIL	NFKB inhibitor zeta	protein-coding	0.048246	0.572052	NA	73(CTGGGAATTTCC,+,0.00),74(TGGGAATTTCCA,+,0.00),75(GGGAATTTCCAG,-,0.00)
chr19-480	chr19	45478527	45478755	+	2354	FOSB	AP-1|G0S3|GOS3|GOSB	FosB proto-oncogene, AP-1 transcription factor subunit	protein-coding	0.061404	0.515284	NA	NA
chr19-492	chr19	45475539	45475767	+	2354	FOSB	AP-1|G0S3|GOS3|GOSB	FosB proto-oncogene, AP-1 transcription factor subunit	protein-coding	0	0.462882	NA	NA
chr15-271	chr15	70126374	70126602	+	7090	TLE3	ESG|ESG3|GRG3|HsT18976	TLE family member 3, transcriptional corepressor	protein-coding	0.008772	0.558952	NA	NA
chr9-431	chr9	136853701	136853929	+	158056	MAMDC4	AEGP	MAM domain containing 4	protein-coding	0.035088	0.689956	NA	NA
chr18-174	chr18	31490458	31490686	+	1829	DSG2	CDHF5|HDGC	desmoglein 2	protein-coding	0.004386	0.406114	127(TGAGTCACTCTGCCC,+,0.00),129(AGTCACTCTGCCCTG,-,0.00)	NA
chr15-272	chr15	70240262	70240490	+	7090	TLE3	ESG|ESG3|GRG3|HsT18976	TLE family member 3, transcriptional corepressor	protein-coding	0.013158	0.480349	NA	205(ATGGGCTTTCCT,+,0.00)
chr14-322	chr14	61667986	61668214	+	3091	HIF1A	HIF-1-alpha|HIF-1A|HIF-1alpha|HIF1|HIF1-ALPHA|MOP1|PASD8|bHLHe78	hypoxia inducible factor 1 subunit alpha	protein-coding	0.008772	0.462882	108(CAGGTCACCGTCACC,+,0.00),110(GGTCACCGTCACCTC,-,0.00)	NA
chr1-751	chr1	223712484	223712712	+	824	CAPN2	CANP2|CANPL2|CANPml|mCANP	calpain 2	protein-coding	0.157895	0.786026	NA	NA
chr3-452	chr3	157160088	157160316	+	57018	CCNL1	ANIA6A|BM-001|PRO1073|ania-6a	cyclin L1	protein-coding	0.140351	0.689956	NA	NA
chr2-487	chr2	130823990	130824218	+	50649	ARHGEF4	ASEF|ASEF1|GEF4|SMIM39|STM6	Rho guanine nucleotide exchange factor 4	protein-coding	0.013158	0.593886	114(GGCCTCAGTGACCTG,-,0.00)	NA
chr4-367	chr4	184339704	184339932	+	728175	LINC02363	-	long intergenic non-protein coding RNA 2363	ncRNA	0	0.445415	84(AAGGTCTTTGTGACC,+,0.00),86(GGTCTTTGTGACCTG,-,0.00)	NA
chr19-501	chr19	17871752	17871980	+	6528	SLC5A5	NIS|TDH1	solute carrier family 5 member 5	protein-coding	0.04386	0.655022	NA	NA
chr16-528	chr16	67968569	67968797	+	6560	SLC12A4	CTC-479C5.17|KCC1|hKCC1	solute carrier family 12 member 4	protein-coding	0.135965	0.816594	NA	193(GGGAAGACCCCT,-,0.00)
chr7-453	chr7	75000937	75001165	+	729438	CASTOR2	GATSL1|GATSL2	cytosolic arginine sensor for mTORC1 subunit 2	protein-coding	0.02193	0.550218	104(CAGGGCATGGTGACC,+,0.00),106(GGGCATGGTGACCCT,-,0.00)	NA
chr17-517	chr17	80991682	80991910	+	79643	CHMP6	VPS20	charged multivesicular body protein 6	protein-coding	0.184211	0.781659	NA	NA
chr13-223	chr13	41465219	41465447	+	28984	RGCC	C13orf15|RGC-32|RGC32|bA157L14.2	regulator of cell cycle	protein-coding	0.013158	0.567686	NA	NA
chr19-519	chr19	5295156	5295384	+	5802	PTPRS	PTPSIGMA|R-PTP-S|R-PTP-sigma	protein tyrosine phosphatase receptor type S	protein-coding	0.026316	0.615721	92(GGGCTGCATGACCTG,-,0.00)	NA
chr1-833	chr1	203765292	203765520	+	54900	LAX1	LAX	lymphocyte transmembrane adaptor 1	protein-coding	0.026316	0.510917	121(TGGGTCAACTTGGCC,+,0.00),123(GGTCAACTTGGCCTG,-,0.00)	NA
chr3-470	chr3	197734985	197735213	+	9711	RUBCN	KIAA0226|RUBICON|SCAR15	rubicon autophagy regulator	protein-coding	0.013158	0.462882	NA	NA
chr19-533	chr19	5336212	5336440	+	5802	PTPRS	PTPSIGMA|R-PTP-S|R-PTP-sigma	protein tyrosine phosphatase receptor type S	protein-coding	0.017544	0.519651	NA	NA
chr3-454	chr3	46990559	46990787	+	23218	NBEAL2	BDPLT4|GPS	neurobeachin like 2	protein-coding	0.02193	0.624454	NA	NA
chr12-625	chr12	113030882	113031110	+	1840	DTX1	RNF140|hDx-1	deltex E3 ubiquitin ligase 1	protein-coding	0.026316	0.550218	NA	NA
chr9-443	chr9	124941003	124941231	+	2800	GOLGA1	golgin-97	golgin A1	protein-coding	0.140351	0.751092	NA	NA
chr1-811	chr1	204531268	204531496	+	4194	MDM4	HDMX|MDMX|MRP1	MDM4 regulator of p53	protein-coding	0	0.393013	NA	NA
chr1-847	chr1	39788979	39789207	+	101929536	LOC101929536	-	uncharacterized LOC101929536	ncRNA	0.149123	0.786026	NA	NA
chr17-539	chr17	35063695	35063923	+	117584	RFFL	CARP-2|CARP2|FRING|RIFIFYLIN|RNF189|RNF34L	ring finger and FYVE like domain containing E3 ubiquitin protein ligase	protein-coding	0.013158	0.480349	NA	NA
chr15-313	chr15	70281754	70281982	+	7090	TLE3	ESG|ESG3|GRG3|HsT18976	TLE family member 3, transcriptional corepressor	protein-coding	0.013158	0.515284	44(AGGGACAGGGTGCCC,+,0.00),46(GGACAGGGTGCCCCT,-,0.00)	NA
chr3-471	chr3	49719004	49719232	+	386724	AMIGO3	ALI3|AMIGO-3	adhesion molecule with Ig like domain 3	protein-coding	0.100877	0.637555	NA	NA
chr8-363	chr8	144515100	144515328	+	9401	RECQL4	RECQ4	RecQ like helicase 4	protein-coding	0.026316	0.633188	160(GATCACCATGACTTG,-,0.00)	NA
chr17-553	chr17	21439056	21439284	+	3768	KCNJ12	IRK-2|IRK2|KCNJN1|Kir2.2|Kir2.2v|hIRK|hIRK1|hkir2.2x|kcnj12x	potassium voltage-gated channel subfamily J member 12	protein-coding	0.013158	0.580786	NA	NA
chr6-430	chr6	24936742	24936970	+	9750	RIPOR2	C6orf32|DFNB104|DIFF40|DIFF48|FAM65B|MYONAP|PL48	RHO family interacting cell polarization regulator 2	protein-coding	0.004386	0.436681	NA	NA
chr12-687	chr12	76511172	76511400	+	114882	OSBPL8	MST120|MSTP120|ORP8|OSBP10	oxysterol binding protein like 8	protein-coding	0.008772	0.436681	NA	NA
chr10-610	chr10	79093902	79094130	+	57178	ZMIZ1	MIZ|RAI17|TRAFIP10|ZIMP10	zinc finger MIZ-type containing 1	protein-coding	0.026316	0.475983	NA	NA
chr6-439	chr6	6353510	6353738	+	2162	F13A1	F13A	coagulation factor XIII A chain	protein-coding	0.030702	0.576419	91(AGGCACAGTGCCCTG,-,0.00)	177(AGGGGATTTTTC,+,0.00),178(GGGGATTTTTCC,+,0.00)
chr5-358	chr5	75661146	75661374	+	728780	ANKDD1B	-	ankyrin repeat and death domain containing 1B	protein-coding	0.035088	0.558952	NA	NA
chr1-965	chr1	40698396	40698624	+	100130557	NFYC-AS1	0808y08y	NFYC antisense RNA 1	ncRNA	0.017544	0.471616	NA	NA
chr7-518	chr7	102178002	102178230	+	10603	SH2B2	APS	SH2B adaptor protein 2	protein-coding	0.017544	0.519651	NA	NA
chr13-237	chr13	41508903	41509131	+	28984	RGCC	C13orf15|RGC-32|RGC32|bA157L14.2	regulator of cell cycle	protein-coding	0.026316	0.475983	112(GAGGTCAACCTGACC,+,0.00),114(GGTCAACCTGACCTC,-,0.00)	NA
chr12-686	chr12	92929545	92929773	+	8411	EEA1	MST105|MSTP105|ZFYVE2	early endosome antigen 1	protein-coding	0.092105	0.650655	NA	76(TGGGGGTGTCCC,+,0.00)
chr17-593	chr17	17840359	17840587	+	6720	SREBF1	SREBP1|bHLHd1	sterol regulatory element binding transcription factor 1	protein-coding	0.078947	0.668122	104(CAGGTCACCCAGCCC,+,0.00)	NA
chr10-633	chr10	104254460	104254688	+	9446	GSTO1	GSTO 1-1|GSTTLp28|HEL-S-21|P28|SPG-R	glutathione S-transferase omega 1	protein-coding	0.061404	0.611354	NA	NA
chr19-599	chr19	673090	673318	+	10272	FSTL3	FLRG|FSRP	follistatin like 3	protein-coding	0.017544	0.50655	NA	NA
chr1-992	chr1	168225833	168226061	+	375035	SFT2D2	UNQ512|dJ747L4.C1.2	SFT2 domain containing 2	protein-coding	0.122807	0.759825	NA	NA
chr19-588	chr19	43779136	43779364	+	3783	KCNN4	DHS2|IK|IK1|IKCA1|KCA4|KCa3.1|SK4|hIKCa1|hKCa4|hSK4	potassium calcium-activated channel subfamily N member 4	protein-coding	0.04386	0.646288	117(AGGGTCACTGTGTTC,+,0.00)	NA
chr12-764	chr12	92977400	92977628	+	8411	EEA1	MST105|MSTP105|ZFYVE2	early endosome antigen 1	protein-coding	0.013158	0.489083	128(GGTGTCAAGTTGCCC,+,0.00),130(TGTCAAGTTGCCCTC,-,0.00)	NA
chr19-617	chr19	3124150	3124378	+	2769	GNA15	GNA16	G protein subunit alpha 15	protein-coding	0.02193	0.615721	142(CAGGCCAGCCTGCCC,+,0.00),144(GGCCAGCCTGCCCCT,-,0.00),178(GGGGACATCATGCCC,+,0.00),180(GGACATCATGCCCTC,-,0.00)	NA
chr2-607	chr2	136310017	136310245	+	7852	CXCR4	CD184|D2S201E|FB22|HM89|HSY3RR|LAP-3|LAP3|LCR1|LESTR|NPY3R|NPYR|NPYRL|NPYY3R|WHIM|WHIMS	C-X-C motif chemokine receptor 4	protein-coding	0.02193	0.550218	NA	134(CTGGAAATCCCC,+,0.00),135(TGGAAATCCCCA,-,0.00),136(GGAAATCCCCAA,-,0.00)
chr11-495	chr11	123462154	123462382	+	57476	GRAMD1B	LINC01059	GRAM domain containing 1B	protein-coding	0.026316	0.528384	NA	NA
chr8-422	chr8	85463891	85464119	+	760	CA2	CA-II|CAC|CAII|Car2|HEL-76|HEL-S-282	carbonic anhydrase 2	protein-coding	0.109649	0.707424	NA	NA
chr11-502	chr11	76637521	76637749	+	2615	LRRC32	D11S833E|GARP	leucine rich repeat containing 32	protein-coding	0.039474	0.633188	NA	NA
chr17-636	chr17	3696042	3696270	+	5026	P2RX5	LRH-1|P2X5|P2X5R	purinergic receptor P2X 5	protein-coding	0.135965	0.742358	NA	NA
chr17-609	chr17	42744291	42744519	+	2145	EZH1	KMT6B	enhancer of zeste 1 polycomb repressive complex 2 subunit	protein-coding	0.04386	0.554585	NA	NA
chr1-1054	chr1	207825871	207826099	+	100128537	MIR29B2CHG	C1orf132	MIR29B2 and MIR29C host gene	ncRNA	0.035088	0.528384	NA	NA
chr7-571	chr7	149635923	149636151	+	79970	ZNF767P	ZNF767	zinc finger family member 767, pseudogene	pseudo	0.017544	0.532751	NA	NA
chr19-589	chr19	3133806	3134034	+	2769	GNA15	GNA16	G protein subunit alpha 15	protein-coding	0.013158	0.558952	NA	NA
chr2-656	chr2	68385623	68385851	+	5341	PLEK	P47	pleckstrin	protein-coding	0.008772	0.489083	NA	NA
chr16-629	chr16	28863316	28863544	+	25970	SH2B1	PSM|SH2B	SH2B adaptor protein 1	protein-coding	0.078947	0.663755	NA	NA
chr10-695	chr10	73096661	73096889	+	5033	P4HA1	P4HA	prolyl 4-hydroxylase subunit alpha 1	protein-coding	0.092105	0.681223	NA	NA
chr12-792	chr12	130569110	130569338	+	23504	RIMBP2	PPP1R133|RBP2|RIM-BP2	RIMS binding protein 2	protein-coding	0.030702	0.550218	NA	NA
chr2-660	chr2	240579877	240580105	+	101752400	CAPN10-DT	CAPN10-AS1|locus959	CAPN10 divergent transcript	ncRNA	0.04386	0.641921	NA	NA
chr2-680	chr2	136132387	136132615	+	7852	CXCR4	CD184|D2S201E|FB22|HM89|HSY3RR|LAP-3|LAP3|LCR1|LESTR|NPY3R|NPYR|NPYRL|NPYY3R|WHIM|WHIMS	C-X-C motif chemokine receptor 4	protein-coding	0.02193	0.545852	NA	NA
chr17-669	chr17	35028669	35028897	+	117584	RFFL	CARP-2|CARP2|FRING|RIFIFYLIN|RNF189|RNF34L	ring finger and FYVE like domain containing E3 ubiquitin protein ligase	protein-coding	0.008772	0.441048	NA	NA
chr2-638	chr2	136206734	136206962	+	7852	CXCR4	CD184|D2S201E|FB22|HM89|HSY3RR|LAP-3|LAP3|LCR1|LESTR|NPY3R|NPYR|NPYRL|NPYY3R|WHIM|WHIMS	C-X-C motif chemokine receptor 4	protein-coding	0.017544	0.541485	NA	NA
chr12-854	chr12	76558997	76559225	+	114882	OSBPL8	MST120|MSTP120|ORP8|OSBP10	oxysterol binding protein like 8	protein-coding	0.061404	0.628821	NA	NA
chr12-892	chr12	111104710	111104938	+	23316	CUX2	CDP2|CUTL2|EIEE67	cut like homeobox 2	protein-coding	0.013158	0.550218	NA	NA
chrX-160	chrX	107716108	107716336	+	1831	TSC22D3	DIP|DSIPI|GILZ|TSC-22R	TSC22 domain family member 3	protein-coding	0.070175	0.663755	109(CAGGCCACCGTGGCC,+,0.00),111(GGCCACCGTGGCCTG,-,0.00)	162(GGGGAGTCCCCC,-,0.00)
chr14-434	chr14	94489431	94489659	+	327657	SERPINA9	GCET1|SERPINA11|SERPINA11b	serpin family A member 9	protein-coding	0.035088	0.646288	106(AGCCACTGTGACCCT,-,0.00)	139(GGGAAGGCCCCT,-,0.00)
chr16-673	chr16	89572142	89572370	+	27132	CPNE7	-	copine 7	protein-coding	0.052632	0.593886	NA	NA
chr7-605	chr7	17152795	17153023	+	196	AHR	RP85|bHLHe76	aryl hydrocarbon receptor	protein-coding	0.008772	0.458515	NA	131(TAGGACTTTCCA,+,0.00)
chr1-1070	chr1	226309359	226309587	+	286826	LIN9	BARA|BARPsv|Lin-9|TGS|TGS1|TGS2	lin-9 DREAM MuvB core complex component	protein-coding	0.127193	0.759825	NA	NA
chr6-528	chr6	167103315	167103543	+	1235	CCR6	BN-1|C-C CKR-6|CC-CKR-6|CCR-6|CD196|CKR-L3|CKRL3|CMKBR6|DCR2|DRY6|GPR29|GPRCY4|STRL22	C-C motif chemokine receptor 6	protein-coding	0.013158	0.510917	NA	NA
chr1-1150	chr1	248852691	248852919	+	55657	ZNF692	AREBP|Zfp692	zinc finger protein 692	protein-coding	0.004386	0.50655	174(AGGGACACTCTGGCC,+,0.00),176(GGACACTCTGGCCTC,-,0.00)	NA
chr11-562	chr11	65497575	65497803	+	378938	MALAT1	HCN|LINC00047|NCRNA00047|NEAT2|PRO2853	metastasis associated lung adenocarcinoma transcript 1	ncRNA	0.105263	0.729258	NA	NA
chr5-452	chr5	96935060	96935288	+	4012	LNPEP	CAP|IRAP|P-LAP|PLAP	leucyl and cystinyl aminopeptidase	protein-coding	0.109649	0.703057	NA	NA
chr12-897	chr12	75977999	75978227	+	22822	PHLDA1	DT1P1B11|PHRIP|TDAG51	pleckstrin homology like domain family A member 1	protein-coding	0.004386	0.489083	NA	142(GGGAAACCACCC,-,0.00)
chr1-1109	chr1	207823939	207824167	+	100128537	MIR29B2CHG	C1orf132	MIR29B2 and MIR29C host gene	ncRNA	0.030702	0.528384	NA	NA
chr5-471	chr5	140564569	140564797	+	10307	APBB3	FE65L2|SRA	amyloid beta precursor protein binding family B member 3	protein-coding	0.114035	0.641921	NA	NA
chr9-710	chr9	114488529	114488757	+	25861	WHRN	CIP98|DFNB31|PDZD7B|USH2D|WI	whirlin	protein-coding	0.008772	0.489083	NA	123(TGGAAAGTCCCT,-,0.00),124(GGAAAGTCCCTT,-,0.00)
chr6-530	chr6	25053361	25053589	+	9750	RIPOR2	C6orf32|DFNB104|DIFF40|DIFF48|FAM65B|MYONAP|PL48	RHO family interacting cell polarization regulator 2	protein-coding	0.02193	0.541485	107(TGTTACAGTGCCCTT,-,0.00)	NA
chr5-474	chr5	10655492	10655720	+	651746	ANKRD33B	-	ankyrin repeat domain 33B	protein-coding	0.04386	0.541485	125(GGTCAGAGTCCCCCT,-,0.00)	NA
chr1-1240	chr1	248874158	248874386	+	55657	ZNF692	AREBP|Zfp692	zinc finger protein 692	protein-coding	0.057018	0.480349	NA	NA
chr14-479	chr14	24367211	24367439	+	4776	NFATC4	NF-AT3|NF-ATC4|NFAT3	nuclear factor of activated T cells 4	protein-coding	0.026316	0.606987	NA	NA
chr6-586	chr6	25036065	25036293	+	9750	RIPOR2	C6orf32|DFNB104|DIFF40|DIFF48|FAM65B|MYONAP|PL48	RHO family interacting cell polarization regulator 2	protein-coding	0.017544	0.49345	115(TAAGTCACATTGACA,+,0.00),117(AGTCACATTGACACT,-,0.00)	NA
chr19-746	chr19	5322355	5322583	+	5802	PTPRS	PTPSIGMA|R-PTP-S|R-PTP-sigma	protein tyrosine phosphatase receptor type S	protein-coding	0.078947	0.655022	NA	NA
chr17-758	chr17	64145880	64146108	+	105376843	SNHG25	-	small nucleolar RNA host gene 25	ncRNA	0.061404	0.598253	NA	NA
chr21-159	chr21	41420144	41420372	+	4599	MX1	IFI-78K|IFI78|MX|MxA	MX dynamin like GTPase 1	protein-coding	0.083333	0.637555	NA	NA
chr14-513	chr14	24171582	24171810	+	9985	REC8	HR21spB|REC8L1|Rec8p	REC8 meiotic recombination protein	protein-coding	0.061404	0.615721	NA	NA
chr16-746	chr16	84175882	84176110	+	9013	TAF1C	MGC:39976|SL1|TAFI110|TAFI95	TATA-box binding protein associated factor, RNA polymerase I subunit C	protein-coding	0.02193	0.449782	NA	NA
chr10-782	chr10	119651143	119651371	+	9531	BAG3	BAG-3|BIS|CAIR-1|MFM6	BCL2 associated athanogene 3	protein-coding	0.153509	0.799127	NA	NA
chr8-571	chr8	143952056	143952284	+	5339	PLEC	EBS1|EBSMD|EBSND|EBSO|EBSOG|EBSPA|HD1|LGMD2Q|LGMDR17|PCN|PLEC1|PLEC1b|PLTN	plectin	protein-coding	0.092105	0.676856	NA	NA
chr12-1022	chr12	9470620	9470848	+	440081	DDX12P	CHLR2|DDX12	DEAD/H-box helicase 12, pseudogene	pseudo	0.004386	0.515284	NA	NA
chr5-521	chr5	119454282	119454510	+	3295	HSD17B4	DBP|MFE-2|MPF-2|PRLTS1|SDR8C1	hydroxysteroid 17-beta dehydrogenase 4	protein-coding	0.013158	0.436681	NA	NA
chr17-775	chr17	79161435	79161663	+	64772	ENGASE	-	endo-beta-N-acetylglucosaminidase	protein-coding	0.030702	0.537118	NA	NA
chr11-637	chr11	76626972	76627200	+	2615	LRRC32	D11S833E|GARP	leucine rich repeat containing 32	protein-coding	0.013158	0.580786	NA	NA
chr3-704	chr3	157175001	157175229	+	57018	CCNL1	ANIA6A|BM-001|PRO1073|ania-6a	cyclin L1	protein-coding	0.118421	0.624454	NA	NA
chr1-1345	chr1	39817396	39817624	+	101929536	LOC101929536	-	uncharacterized LOC101929536	ncRNA	0.030702	0.563319	NA	NA
chr1-1426	chr1	39799789	39800017	+	101929536	LOC101929536	-	uncharacterized LOC101929536	ncRNA	0.035088	0.572052	NA	NA
chr1-1421	chr1	223701017	223701245	+	824	CAPN2	CANP2|CANPL2|CANPml|mCANP	calpain 2	protein-coding	0.02193	0.563319	120(AGGGGCAGGGTGACA,+,0.00)	NA
chr17-829	chr17	79286143	79286371	+	64772	ENGASE	-	endo-beta-N-acetylglucosaminidase	protein-coding	0.017544	0.572052	81(CATGTCATAGTGGCC,+,0.00)	NA
chr22-450	chr22	25393398	25393626	+	91355	LRP5L	-	LDL receptor related protein 5 like	protein-coding	0.017544	0.615721	NA	NA
chr10-891	chr10	73096021	73096249	+	5033	P4HA1	P4HA	prolyl 4-hydroxylase subunit alpha 1	protein-coding	0.065789	0.572052	NA	NA
chr10-890	chr10	73102599	73102827	+	5033	P4HA1	P4HA	prolyl 4-hydroxylase subunit alpha 1	protein-coding	0.013158	0.375546	110(TAGGTCATGCCGACC,+,0.00),112(GGTCATGCCGACCTG,-,0.00)	NA
chr4-593	chr4	152536145	152536373	+	54553	MIR4453HG	DKFZP434I0714|LINC02486	MIR4453 host gene	ncRNA	0.096491	0.694323	NA	NA
chr20-576	chr20	37095939	37096167	+	5933	RBL1	CP107|PRB1|p107	RB transcriptional corepressor like 1	protein-coding	0.083333	0.58952	NA	NA
chr3-741	chr3	212459	212687	+	10752	CHL1	CALL|L1CAM2	cell adhesion molecule L1 like	protein-coding	0.013158	0.458515	118(CTTGTCACTTTGACC,+,0.00),120(TGTCACTTTGACCAT,-,0.00)	NA
chr3-711	chr3	197712385	197712613	+	9711	RUBCN	KIAA0226|RUBICON|SCAR15	rubicon autophagy regulator	protein-coding	0.030702	0.502183	NA	NA
chr10-882	chr10	15454224	15454452	+	221061	FAM171A1	APCN|C10orf38	family with sequence similarity 171 member A1	protein-coding	0.008772	0.462882	NA	NA
chr14-603	chr14	24241935	24242163	+	26277	TINF2	DKCA3|TIN2	TERF1 interacting nuclear factor 2	protein-coding	0.02193	0.558952	91(CGGGGCAAGCTGACC,+,0.00),93(GGGCAAGCTGACCTT,-,0.00)	NA
chr2-944	chr2	156333431	156333659	+	4929	NR4A2	HZF-3|NOT|NURR1|RNR1|TINUR	nuclear receptor subfamily 4 group A member 2	protein-coding	0.04386	0.563319	NA	NA
chr6-693	chr6	89298031	89298259	+	2570	GABRR2	-	gamma-aminobutyric acid type A receptor rho2 subunit	protein-coding	0.026316	0.502183	NA	NA
chr3-855	chr3	124817	125045	+	10752	CHL1	CALL|L1CAM2	cell adhesion molecule L1 like	protein-coding	0	0.366812	100(AGGATCAGCATGACC,+,0.00)	NA
chr9-948	chr9	19230353	19230581	+	55667	DENND4C	C9orf55|C9orf55B|RAB10GEF|bA513M16.3	DENN domain containing 4C	protein-coding	0.078947	0.681223	NA	NA
chr14-569	chr14	23301402	23301630	+	90673	PPP1R3E	-	protein phosphatase 1 regulatory subunit 3E	protein-coding	0.135965	0.69869	NA	NA
chr3-899	chr3	101829182	101829410	+	64332	NFKBIZ	IKBZ|INAP|MAIL	NFKB inhibitor zeta	protein-coding	0.017544	0.528384	NA	NA
chr5-642	chr5	157596470	157596698	+	8728	ADAM19	FKSG34|MADDAM|MLTNB	ADAM metallopeptidase domain 19	protein-coding	0.013158	0.502183	NA	NA
chr2-959	chr2	130851343	130851571	+	50649	ARHGEF4	ASEF|ASEF1|GEF4|SMIM39|STM6	Rho guanine nucleotide exchange factor 4	protein-coding	0.039474	0.606987	NA	NA
chr11-789	chr11	2658700	2658928	+	10984	KCNQ1OT1	KCNQ1-AS2|KCNQ10T1|Kncq1|KvDMR1|KvLQT1-AS|LIT1|NCRNA00012	KCNQ1 opposite strand/antisense transcript 1	ncRNA	0.004386	0.384279	59(GTTCATACTGACATT,-,0.00)	NA
chr1-1525	chr1	160284723	160284951	+	5824	PEX19	D1S2223E|HK33|PBD12A|PMP1|PMPI|PXF|PXMP1	peroxisomal biogenesis factor 19	protein-coding	0.039474	0.563319	161(TGGGGCAGGATGACC,+,0.00),163(GGGCAGGATGACCCA,-,0.00)	NA
chr13-452	chr13	79451488	79451716	+	54602	NDFIP2	N4WBP5A	Nedd4 family interacting protein 2	protein-coding	0.004386	0.401747	NA	NA
chr11-743	chr11	33877228	33877456	+	4005	LMO2	LMO-2|RBTN2|RBTNL1|RHOM2|TTG2	LIM domain only 2	protein-coding	0.008772	0.550218	179(AAGGTGATTCTGACC,+,0.00),181(GGTGATTCTGACCTT,-,0.00)	NA
chr5-631	chr5	10600954	10601182	+	651746	ANKRD33B	-	ankyrin repeat domain 33B	protein-coding	0.004386	0.379913	NA	NA
chr2-1034	chr2	136255839	136256067	+	7852	CXCR4	CD184|D2S201E|FB22|HM89|HSY3RR|LAP-3|LAP3|LCR1|LESTR|NPY3R|NPYR|NPYRL|NPYY3R|WHIM|WHIMS	C-X-C motif chemokine receptor 4	protein-coding	0.017544	0.414847	NA	NA
chr17-948	chr17	77066437	77066665	+	654434	SNHG20	C17orf86|LINC00338|NCRNA00338|SCARNA16HG	small nucleolar RNA host gene 20	ncRNA	0	0.60262	NA	NA
chr17-932	chr17	42735677	42735905	+	2145	EZH1	KMT6B	enhancer of zeste 1 polycomb repressive complex 2 subunit	protein-coding	0.017544	0.497817	NA	NA
chr2-877	chr2	131492502	131492730	+	150776	LOC150776	-	sphingomyelin phosphodiesterase 4, neutral membrane (neutral sphingomyelinase-3) pseudogene	pseudo	0.074561	0.646288	NA	NA
chr7-884	chr7	102211873	102212101	+	10603	SH2B2	APS	SH2B adaptor protein 2	protein-coding	0.04386	0.593886	NA	151(CGGAAAGCCCCT,-,0.00)
chr2-993	chr2	61177250	61177478	+	130872	AHSA2P	AHA1|AHSA2|Hch1	activator of HSP90 ATPase homolog 2, pseudogene	pseudo	0.171053	0.825328	NA	NA
chr10-1169	chr10	15370414	15370642	+	221061	FAM171A1	APCN|C10orf38	family with sequence similarity 171 member A1	protein-coding	0.118421	0.755459	NA	103(CTGGGACTTCCC,+,0.00),104(TGGGACTTCCCA,+,0.00)
chr11-785	chr11	33942968	33943196	+	4005	LMO2	LMO-2|RBTN2|RBTNL1|RHOM2|TTG2	LIM domain only 2	protein-coding	0.013158	0.475983	101(GAGGTCACGCTGGTC,+,0.00),110(CTGGTCACACTGACT,+,0.00),112(GGTCACACTGACTGT,-,0.00)	NA
chr7-1037	chr7	17298721	17298949	+	196	AHR	RP85|bHLHe76	aryl hydrocarbon receptor	protein-coding	0.118421	0.729258	NA	NA
chr5-616	chr5	157592842	157593070	+	8728	ADAM19	FKSG34|MADDAM|MLTNB	ADAM metallopeptidase domain 19	protein-coding	0	0.454148	NA	NA
chr17-1023	chr17	21348937	21349165	+	3768	KCNJ12	IRK-2|IRK2|KCNJN1|Kir2.2|Kir2.2v|hIRK|hIRK1|hkir2.2x|kcnj12x	potassium voltage-gated channel subfamily J member 12	protein-coding	0.02193	0.659389	NA	NA
chr5-767	chr5	119452729	119452957	+	3295	HSD17B4	DBP|MFE-2|MPF-2|PRLTS1|SDR8C1	hydroxysteroid 17-beta dehydrogenase 4	protein-coding	0.026316	0.585153	NA	NA
chr6-832	chr6	24961751	24961979	+	9750	RIPOR2	C6orf32|DFNB104|DIFF40|DIFF48|FAM65B|MYONAP|PL48	RHO family interacting cell polarization regulator 2	protein-coding	0.013158	0.480349	NA	63(ATGGGGTTTTCC,+,0.00),64(TGGGGTTTTCCC,+,0.00)
chr2-1127	chr2	136125979	136126207	+	7852	CXCR4	CD184|D2S201E|FB22|HM89|HSY3RR|LAP-3|LAP3|LCR1|LESTR|NPY3R|NPYR|NPYRL|NPYY3R|WHIM|WHIMS	C-X-C motif chemokine receptor 4	protein-coding	0.017544	0.519651	NA	NA
chr16-1064	chr16	1706044	1706272	+	23162	MAPK8IP3	JIP-3|JIP3|JSAP1|NEDBA|SYD2|syd	mitogen-activated protein kinase 8 interacting protein 3	protein-coding	0.149123	0.790393	NA	NA
chr6-866	chr6	6331445	6331673	+	2162	F13A1	F13A	coagulation factor XIII A chain	protein-coding	0.017544	0.436681	NA	NA
chr7-1071	chr7	102159870	102160098	+	10603	SH2B2	APS	SH2B adaptor protein 2	protein-coding	0.017544	0.528384	NA	NA
chr2-1104	chr2	68733885	68734113	+	9938	ARHGAP25	HEL-S-308|KAIA0053	Rho GTPase activating protein 25	protein-coding	0	0.406114	150(TAGGTTAGGCTGACC,+,0.00),152(GGTTAGGCTGACCCA,-,0.00)	NA
chr2-1102	chr2	68365108	68365336	+	5341	PLEK	P47	pleckstrin	protein-coding	0.017544	0.519651	NA	NA
chr3-1096	chr3	101849080	101849308	+	64332	NFKBIZ	IKBZ|INAP|MAIL	NFKB inhibitor zeta	protein-coding	0.109649	0.772926	NA	NA
chr3-1109	chr3	15271857	15272085	+	100505696	SH3BP5-AS1	-	SH3BP5 antisense RNA 1	ncRNA	0.026316	0.598253	NA	NA
chr17-1017	chr17	29299121	29299349	+	57532	NUFIP2	182-FIP|82-FIP|FIP-82|PIG1	nuclear FMR1 interacting protein 2	protein-coding	0	0.39738	NA	NA
chr2-1220	chr2	25743521	25743749	+	55252	ASXL2	ASXH2|SHAPNS	ASXL transcriptional regulator 2	protein-coding	0.004386	0.484716	NA	NA
chr6-879	chr6	53545044	53545272	+	2729	GCLC	GCL|GCS|GLCL|GLCLC	glutamate-cysteine ligase catalytic subunit	protein-coding	0.114035	0.689956	NA	NA
chr5-787	chr5	479096	479324	+	100288152	SLC9A3-AS1	UC011CLY.2	SLC9A3 antisense RNA 1	ncRNA	0.039474	0.720524	NA	NA
chr11-1112	chr11	2755236	2755464	+	10984	KCNQ1OT1	KCNQ1-AS2|KCNQ10T1|Kncq1|KvDMR1|KvLQT1-AS|LIT1|NCRNA00012	KCNQ1 opposite strand/antisense transcript 1	ncRNA	0.030702	0.454148	NA	NA
chr16-1023	chr16	3305321	3305549	+	91151	TIGD7	Sancho	tigger transposable element derived 7	protein-coding	0.078947	0.668122	NA	NA
chr22-683	chr22	35257696	35257924	+	10042	HMGXB4	HMG2L1|HMGBCG|THC211630	HMG-box containing 4	protein-coding	0.127193	0.80786	NA	NA
chr3-1230	chr3	202012	202240	+	10752	CHL1	CALL|L1CAM2	cell adhesion molecule L1 like	protein-coding	0.013158	0.449782	35(AAAGTCAGGCTGCCA,+,0.00),98(AGTCATGTTGACCTC,-,0.00)	NA
chr2-1398	chr2	86416202	86416430	+	55818	KDM3A	JHDM2A|JHMD2A|JMJD1|JMJD1A|TSGA	lysine demethylase 3A	protein-coding	0.004386	0.502183	110(GGGGGCAATGTGCCC,+,0.00),112(GGGCAATGTGCCCTA,-,0.00)	NA
chr6-975	chr6	127516101	127516329	+	387104	SOGA3	C6orf174|dJ403A15.3	SOGA family member 3	protein-coding	0.109649	0.759825	NA	31(AGGGGGTTCCCC,+,0.00)
chr5-845	chr5	72107671	72107899	+	4131	MAP1B	FUTSCH|MAP5|PPP1R102	microtubule associated protein 1B	protein-coding	0.105263	0.624454	NA	NA
chr2-1353	chr2	68789651	68789879	+	9938	ARHGAP25	HEL-S-308|KAIA0053	Rho GTPase activating protein 25	protein-coding	0.017544	0.502183	NA	175(ATGGGGATTTCA,+,0.00)
chr18-3912	chr18	23231331	23231559	+	91768	CABLES1	CABL1|CABLES|HsT2563|IK3-1	Cdk5 and Abl enzyme substrate 1	protein-coding	0.035088	0.471616	NA	NA
chr20-814	chr20	32569189	32569417	+	140688	NOL4L	C20orf112|C20orf113	nucleolar protein 4 like	protein-coding	0.004386	0.528384	125(CAGGTCATGGTGACT,+,0.00),127(GGTCATGGTGACTTT,-,0.00)	NA
chr5-874	chr5	96922934	96923162	+	4012	LNPEP	CAP|IRAP|P-LAP|PLAP	leucyl and cystinyl aminopeptidase	protein-coding	0.017544	0.39738	NA	NA
chr6-1052	chr6	24863279	24863507	+	9750	RIPOR2	C6orf32|DFNB104|DIFF40|DIFF48|FAM65B|MYONAP|PL48	RHO family interacting cell polarization regulator 2	protein-coding	0	0.427948	87(AAGGTCATGATGCCA,+,0.00),89(GGTCATGATGCCATG,-,0.00)	NA
chr7-1512	chr7	116862725	116862953	+	830	CAPZA2	CAPPA2|CAPZ	capping actin protein of muscle Z-line subunit alpha 2	protein-coding	0.109649	0.746725	NA	NA
chr6-1141	chr6	15951004	15951232	+	29116	MYLIP	IDOL|MIR	myosin regulatory light chain interacting protein	protein-coding	0.008772	0.454148	98(GGGGTCAGTGAGCCC,+,0.00),100(GGTCAGTGAGCCCCG,-,0.00)	NA
chr18-5624	chr18	31498099	31498327	+	1829	DSG2	CDHF5|HDGC	desmoglein 2	protein-coding	0.144737	0.790393	NA	NA
chr11-1245	chr11	96411307	96411535	+	8690	JRKL	HHMJG	JRK like	protein-coding	0.078947	0.611354	NA	120(AGGGAACTCCCT,-,0.00)
chr9-1791	chr9	6035006	6035234	+	26953	RANBP6	-	RAN binding protein 6	protein-coding	0.008772	0.567686	NA	NA
chr6-1183	chr6	53533795	53534023	+	2729	GCLC	GCL|GCS|GLCL|GLCLC	glutamate-cysteine ligase catalytic subunit	protein-coding	0.013158	0.489083	NA	186(AGGGGGTTTTCA,+,0.00)
chr11-1386	chr11	17072357	17072585	+	26822	SNORD14A	RNU14|RNU14A|U14|U14-S13-5	small nucleolar RNA, C/D box 14A	snoRNA	0.017544	0.471616	131(AAGGTTGCAGTGACC,+,0.00)	NA
chr2-1812	chr2	178804627	178804855	+	7273	TTN	CMD1G|CMH9|CMPD4|EOMFC|HMERF|LGMD2J|LGMDR10|MYLK5|SALMY|TMD	titin	protein-coding	0.004386	0.445415	NA	NA
