# Supplementary material for: Estrogen Receptor β (ESR2) Transcriptome and Chromatin Binding in a Mantle Cell Lymphoma Tumor Model Reveal the Tumor-Suppressing Mechanisms of Estrogens
Source: Cancers (Basel). 2022 Jun 24;14(13):3098. doi: 10.3390/cancers14133098 (PMC9264873; doi:10.3390/cancers14133098)
Supplement: Supplementary file 1 [file cancers-14-03098-s001.zip › Supplementary Table S5.xlsx]

## Sheet: Supplementary Table S5
entrez	symbol	length	aveLogCPM	DV_logFC	DV_LR	DV_PValue	DV_FDR
16688	Krt6b	2237	5.6401	5.26418	371.697	7.99397e-83	8.65907e-79
80796	Calm4	915	6.4142	3.84964	268.84	2.03071e-60	1.09983e-56
16687	Krt6a	2258	5.18007	4.29554	257.422	6.25711e-58	2.25923e-54
16666	Krt16	1568	6.2729	3.72298	254.243	3.08572e-57	8.35612e-54
16858	Lgals7	597	6.28169	3.61537	243.166	8.02294e-55	1.73809e-51
100034684	BC100530	441	5.05418	3.94072	221.073	5.27681e-50	9.52639e-47
20754	Sprr1b	820	4.20221	5.57151	218.334	2.08787e-49	3.23083e-46
64661	Krtdap	456	6.09433	3.38074	217.291	3.52646e-49	4.77483e-46
16678	Krt1	2447	7.84933	3.42737	206.764	6.9803e-47	8.40118e-44
64058	Perp	1900	6.57114	3.19551	202.282	6.63619e-46	7.18832e-43
23993	Klk7	1923	4.99788	3.70246	200.893	1.33321e-45	1.31285e-42
16667	Krt17	1553	5.21437	3.26261	179.463	6.34796e-41	5.73009e-38
20753	Sprr1a	790	4.65233	3.75427	178.098	1.26082e-40	1.05056e-37
13505	Dsc1	5007	4.10292	4.52134	171.14	4.17013e-39	3.22649e-36
16664	Krt14	1720	7.27765	2.90174	169.857	7.9504e-39	5.74125e-36
16661	Krt10	2092	8.40187	3.18644	167.975	2.0488e-38	1.38704e-35
67855	Asprv1	1531	6.27304	2.90804	167.827	2.20666e-38	1.40603e-35
73712	Dmkn	2164	6.85655	2.83063	167.026	3.30156e-38	1.9868e-35
109620	Dsp	9592	6.0673	2.86042	166.016	5.48742e-38	3.12841e-35
20863	Stfa3	412	4.83984	3.19983	153.376	3.17062e-35	1.71721e-32
69134	Fam25c	367	4.58894	3.35157	149.403	2.34123e-34	1.20763e-31
17068	Ly6d	691	5.39563	2.82237	145.857	1.39483e-33	6.86764e-31
16939	Lor	1779	5.77703	2.5867	140.14	2.48137e-32	1.16862e-29
68723	Hrnr	10658	4.14903	3.7028	137.419	9.76358e-32	4.37521e-29
72432	Spink5	4765	4.43815	3.33644	137.352	1.00979e-31	4.37521e-29
18772	Pkp1	4670	5.15447	2.78849	137.242	1.06769e-31	4.44817e-29
20724	Serpinb5	2565	4.57335	3.10528	132.49	1.16913e-30	4.69039e-28
386463	Cdsn	2678	4.53439	3.14256	132.381	1.2347e-30	4.77652e-28
110308	Krt5	2190	7.01098	2.46714	131.384	2.04088e-30	7.62304e-28
83603	Elovl4	3054	5.165	2.68646	129.094	6.46773e-30	2.33528e-27
73720	Cst6	3951	5.13445	2.69879	127.453	1.47893e-29	5.16765e-27
55948	Sfn	1613	4.703	2.9182	127.186	1.69121e-29	5.72475e-27
11828	Aqp3	1763	4.23146	3.37833	125.816	3.37317e-29	1.10722e-26
26971	Pla2g2f	2437	4.34562	3.05849	115.004	7.85585e-27	2.50278e-24
76943	Psapl1	2547	4.4493	2.86276	109.594	1.20253e-25	3.72165e-23
13507	Dsc3	5348	4.49347	2.79559	108.1	2.55598e-25	7.69066e-23
13510	Dsg1a	5627	4.43785	2.82266	106.065	7.13518e-25	2.08887e-22
69693	Pof1b	3890	3.81731	3.45987	105.276	1.06274e-24	3.02936e-22
406220	Krt77	1719	5.85778	2.17869	104.365	1.68252e-24	4.67309e-22
76974	Urah	799	3.99591	3.1279	101.106	8.71917e-24	2.36115e-21
20129	Rptn	4146	2.68068	5.81343	100.339	1.28453e-23	3.39365e-21
19144	Klk6	1410	3.42765	3.79054	97.9355	4.32237e-23	1.11476e-20
74175	Crct1	717	3.75229	3.33276	97.2781	6.02432e-23	1.51757e-20
433619	Kprp	2729	3.87069	3.15233	95.8722	1.22546e-22	3.01686e-20
67127	Lce1a1	708	3.73217	3.23302	92.9633	5.3274e-22	1.28237e-19
12821	Col17a1	5539	4.98919	2.27445	92.3382	7.30618e-22	1.72045e-19
17178	Fxyd3	524	3.90792	3.0235	92.2031	7.82212e-22	1.80275e-19
66166	S100a14	1095	4.03911	2.90612	91.7118	1.00264e-21	2.26262e-19
68468	Ly6g6c	960	4.00741	2.92299	91.3255	1.21882e-21	2.69433e-19
72383	Cnfn	723	3.70499	3.1879	89.6273	2.87535e-21	6.22917e-19
209294	Csta1	2731	3.14673	3.75106	83.3209	6.97582e-20	1.48161e-17
72434	Lypd3	1629	3.68813	3.0253	82.2299	1.21144e-19	2.52352e-17
72169	Trim29	2830	4.75144	2.22847	81.0617	2.18774e-19	4.47125e-17
80797	Clca3a2	3654	4.49662	2.28081	77.0655	1.65379e-18	3.31738e-16
11801	Cd5l	2037	5.53517	-1.92751	76.6593	2.03143e-18	4.00081e-16
54450	Il1f5	1951	3.24495	3.34627	75.3853	3.87264e-18	7.4908e-16
70405	Calml3	1426	3.14068	3.47367	74.1961	7.07293e-18	1.3441e-15
12365	Casp14	2331	2.94697	3.5861	70.6225	4.32551e-17	8.07827e-15
20758	Sprr2d	681	3.41001	3.00517	69.1655	9.05373e-17	1.6622e-14
66533	2310050C09Rik	1067	3.6811	2.70546	69.0414	9.64162e-17	1.74063e-14
223917	Krt79	2097	4.38752	2.18856	67.9084	1.71271e-16	3.04132e-14
282619	Sbsn	2286	6.44042	1.74079	67.8066	1.80348e-16	3.15086e-14
225256	Dsg1b	5952	2.86966	3.55309	66.9222	2.82436e-16	4.8561e-14
229574	Flg2	7671	3.39128	2.91661	66.6288	3.27762e-16	5.54737e-14
215384	Fcgbp	7930	4.70191	1.97827	65.8529	4.8586e-16	8.09667e-14
225443	Gm94	748	3.33846	2.93871	65.5719	5.60332e-16	9.19623e-14
66203	Lce1m	877	3.6052	2.58031	61.4642	4.50868e-15	7.28926e-13
19011	Endou	2718	3.64538	2.57121	61.2849	4.93866e-15	7.86699e-13
76942	Lypd5	935	2.74238	3.46018	60.6572	6.79295e-15	1.06639e-12
68720	Lce1b	647	2.9155	3.22506	60.2004	8.56726e-15	1.32572e-12
96875	Prg4	4278	6.57953	-1.62915	59.487	1.23104e-14	1.87811e-12
73719	Lce1c	724	2.67913	3.39565	57.838	2.84615e-14	4.28188e-12
68668	Klk5	1239	2.67704	3.3959	57.8088	2.88878e-14	4.28647e-12
24102	Trex2	1016	2.21152	3.96695	57.7433	2.98653e-14	4.37163e-12
101533	Klk9	1475	2.60641	3.50224	57.5625	3.27412e-14	4.72871e-12
67828	Lce1f	717	2.77663	3.21938	55.8158	7.95897e-14	1.13436e-11
69611	Lce1d	678	2.83835	3.14371	55.7524	8.21973e-14	1.15631e-11
56460	Pkp3	3045	4.39191	1.94412	54.2604	1.75602e-13	2.43861e-11
14584	Gfpt2	2986	5.96822	-1.54178	53.1683	3.06164e-13	4.19794e-11
71791	Cpa4	2738	2.85742	3.0101	52.7672	3.75519e-13	5.08453e-11
14619	Gjb2	2404	3.85055	2.24249	51.2671	8.06138e-13	1.07803e-10
54139	Irf6	4124	3.16712	2.65997	50.807	1.01912e-12	1.34623e-10
74559	Elovl7	5437	2.90966	2.8203	48.6472	3.06413e-12	3.99888e-10
233038	Nccrp1	1531	3.11956	2.62702	48.5656	3.19416e-12	4.11894e-10
242286	Sdr16c6	1180	2.54673	3.10555	47.971	4.3256e-12	5.51235e-10
74116	Pi16	2245	6.60308	-1.42616	46.3471	9.90531e-12	1.24761e-09
116746	Defb6	323	3.16378	2.45644	45.2026	1.77668e-11	2.21207e-09
81877	Tnxb	9569	6.26342	-1.40411	44.6115	2.40279e-11	2.95762e-09
53868	Rab25	1060	2.69618	2.8193	44.5661	2.45914e-11	2.99296e-09
64929	Scel	3053	2.89955	2.64377	43.4223	4.41143e-11	5.3094e-09
78249	Adgrf4	3064	2.59421	2.84926	43.2281	4.87167e-11	5.79889e-09
66198	Them5	1251	2.82428	2.67284	42.9829	5.52202e-11	6.50158e-09
13512	Dsg3	4138	2.19432	3.15023	42.728	6.29057e-11	7.32682e-09
217166	Nr1d1	2765	5.07698	-1.4794	41.8417	9.89725e-11	1.1405e-08
383548	Serpinb3b	1632	2.11636	3.16231	41.6041	1.1176e-10	1.2743e-08
56753	Tacstd2	1764	4.23849	1.75839	41.1146	1.43557e-10	1.6198e-08
67182	Pdzk1ip1	1129	2.66722	2.68445	40.8157	1.6728e-10	1.86802e-08
76747	Dapl1	573	2.39042	2.84599	39.7915	2.82568e-10	3.12324e-08
214523	Tmprss4	2267	3.04486	2.37982	39.2111	3.80375e-10	4.16184e-08
14282	Fosb	3776	2.81207	-2.59846	39.0422	4.14734e-10	4.4924e-08
67425	Eps8l1	3894	2.61436	2.62569	38.6437	5.08677e-10	5.45544e-08
70061	Sdr9c7	2849	2.2277	2.90185	38.6198	5.14927e-10	5.46833e-08
16763	Lad1	2992	3.61734	1.98192	38.4647	5.57541e-10	5.86338e-08
70045	2610528A11Rik	756	2.27646	2.94506	38.3912	5.78925e-10	6.02972e-08
14181	Fgfbp1	1248	2.76896	2.49004	37.5517	8.90197e-10	9.18344e-08
20763	Sprr2i	617	2.02902	3.09023	37.46	9.3306e-10	9.53481e-08
94179	Krt23	1539	2.77331	2.51415	37.3793	9.72508e-10	9.84505e-08
57911	Gsdma	2726	2.57603	2.58453	36.9455	1.21476e-09	1.21836e-07
16665	Krt15	1720	4.064	1.70443	36.8948	1.24675e-09	1.23897e-07
225594	Gm4841	2838	6.06046	-1.25879	36.5771	1.46748e-09	1.44507e-07
19041	Ppl	6277	3.85676	1.78811	36.5006	1.52617e-09	1.48932e-07
105853	Mal2	2775	2.02842	2.97944	36.4198	1.59083e-09	1.53856e-07
21930	Tnfaip6	1601	5.6977	-1.2675	36.3188	1.67536e-09	1.60598e-07
11686	Alox12b	2347	2.38743	2.64504	35.669	2.33853e-09	2.22201e-07
16156	Il11	2007	3.88608	-1.77608	35.0099	3.28027e-09	3.08973e-07
207920	Esrp1	3969	2.64329	2.439	34.7664	3.71728e-09	3.47117e-07
71345	Ano9	3012	2.30202	2.61076	33.9265	5.7233e-09	5.2987e-07
17075	Epcam	2061	2.70091	2.3818	33.4732	7.22541e-09	6.63268e-07
14027	Evpl	6398	3.18406	1.97186	31.147	2.39212e-08	2.17743e-06
195733	Grhl1	3530	2.98215	2.10152	30.8633	2.76854e-08	2.49907e-06
78558	Htra3	3451	7.25195	-1.14594	29.8649	4.63224e-08	4.14681e-06
110175	Ggct	1362	3.8423	1.61829	29.1669	6.64046e-08	5.89585e-06
71145	Scara5	5596	4.86221	-1.25477	28.5401	9.1778e-08	8.08243e-06
15116	Has1	2092	3.32992	-1.84487	28.4619	9.55597e-08	8.3476e-06
12550	Cdh1	4432	4.25792	1.43521	28.2475	1.06755e-07	9.25096e-06
67216	Mboat2	2800	2.95407	2.01646	27.5991	1.49249e-07	1.28307e-05
14311	Cidec	1720	3.67566	-1.61407	26.9248	2.11532e-07	1.80418e-05
11537	Cfd	922	5.73753	-1.0687	26.5255	2.60079e-07	2.20092e-05
216858	Kctd11	2722	6.67677	-1.06623	26.4789	2.66436e-07	2.23724e-05
56318	Acpp	5957	4.11641	1.42689	26.2913	2.93601e-07	2.44638e-05
27273	Pdk4	3453	7.51853	1.09231	26.2661	2.97462e-07	2.45962e-05
20743	Sptbn2	8235	2.94183	1.8905	25.2026	5.16135e-07	4.23543e-05
13170	Dbp	1678	5.16551	-1.11719	25.0899	5.47198e-07	4.45658e-05
13052	Cxadr	6951	3.11737	1.8039	24.956	5.8655e-07	4.74142e-05
12737	Cldn1	3241	3.72898	1.52283	24.7906	6.39077e-07	5.12293e-05
171168	Acer1	2429	2.44758	2.08216	24.7782	6.43204e-07	5.12293e-05
213121	Ankrd35	4054	2.5903	2.01387	24.4667	7.56038e-07	5.97766e-05
12778	Ackr3	2319	6.49643	-1.01635	23.9828	9.72018e-07	7.62964e-05
16878	Lif	4339	3.52211	-1.58979	23.7683	1.08656e-06	8.46732e-05
11685	Alox12e	2309	2.87357	1.83191	23.4476	1.2836e-06	9.93141e-05
12716	Ckmt1	1589	2.46694	1.9884	22.9577	1.65608e-06	0.000127224
58994	Smpd3	5148	2.64703	1.87156	21.2743	3.98042e-06	0.000303633
14012	Mpzl2	3216	2.83511	1.78636	21.1111	4.33421e-06	0.000328309
68852	Lrrn4cl	2583	4.72599	-1.08442	20.6692	5.45864e-06	0.000409036
13653	Egr1	3072	5.47671	-0.971605	20.6633	5.47546e-06	0.000409036
269589	Sytl1	1925	2.48825	1.88617	20.5634	5.76894e-06	0.000428008
12525	Cd8a	3130	3.21929	1.59967	20.5177	5.90825e-06	0.000435362
319930	Ceacam19	3361	2.74913	1.79333	20.4301	6.18499e-06	0.000452675
107652	Uap1	3084	6.96162	-0.927609	20.3477	6.45717e-06	0.000469423
238564	Mylk4	5641	7.42094	-0.950629	20.3342	6.50291e-06	0.000469597
15511	Hspa1b	2810	4.71017	-1.07124	19.9772	7.83698e-06	0.000562187
13106	Cyp2e1	1736	3.47846	-1.44625	19.8182	8.51693e-06	0.000606944
73379	Dcbld2	6487	5.85962	-0.915273	19.4062	1.05666e-05	0.000748014
18787	Serpine1	3022	9.82031	-1.11092	19.3939	1.06346e-05	0.000748014
338521	Fa2h	2492	2.81247	1.67251	19.1908	1.1828e-05	0.000825135
330450	Far2	5098	2.97242	1.59513	19.1819	1.18834e-05	0.000825135
94332	Cadm3	4159	5.01108	-0.987708	18.8373	1.42354e-05	0.00098215
268977	Ltbp1	7711	5.27431	-0.944556	18.6058	1.6073e-05	0.00110192
71790	Anxa9	1977	2.83917	1.65202	18.4804	1.71663e-05	0.00116947
18452	P4ha2	2344	6.07304	-0.89361	18.467	1.72869e-05	0.00117032
15370	Nr4a1	2476	5.62424	-0.895311	18.358	1.83049e-05	0.00123154
19225	Ptgs2	4460	5.98233	-0.888053	18.2435	1.94389e-05	0.00129976
243277	Adgrd1	5163	6.07425	-0.88172	18.0011	2.20778e-05	0.00146716
231655	Oasl1	2124	6.19876	-0.875371	17.7585	2.50796e-05	0.00165648
16716	Ky	5449	4.60562	-1.01664	17.6929	2.59595e-05	0.0017042
216616	Efemp1	2036	6.0323	-0.872711	17.6803	2.6132e-05	0.00170519
330222	Sdk1	8513	4.30952	-1.10354	17.3903	3.04376e-05	0.00197425
246316	Lgi2	6372	4.36546	-1.08052	17.3039	3.1853e-05	0.00205376
18552	Pcsk5	9864	4.10714	-1.14644	17.0679	3.60665e-05	0.00231167
14283	Fosl1	1705	4.25354	-1.09992	16.8047	4.143e-05	0.00263982
22061	Trp63	6055	3.31236	1.37154	16.7773	4.20321e-05	0.00266253
18074	Nid2	4884	5.66651	-0.853072	16.5489	4.74105e-05	0.00298576
12274	C6	2841	3.09824	-1.44462	16.2157	5.65232e-05	0.00353907
74318	Hopx	1510	3.72001	1.21496	16.1227	5.9368e-05	0.00366601
116847	Prelp	3602	7.25855	-0.836134	16.1165	5.95641e-05	0.00366601
433938	Mn1	6128	3.36705	-1.33886	16.1164	5.95659e-05	0.00366601
13610	S1pr3	4484	6.9781	-0.821136	15.9555	6.48477e-05	0.00396853
13661	Ehf	4387	2.25329	1.71675	15.9359	6.55237e-05	0.00398738
74155	Errfi1	3018	6.79865	-0.818507	15.8904	6.71194e-05	0.00406166
58859	Efemp2	1842	7.26104	-0.82766	15.7537	7.21481e-05	0.00434171
26415	Mapk13	1388	2.99355	1.44897	15.4844	8.31874e-05	0.00497838
11752	Anxa8	1879	6.25001	0.81296	15.4232	8.59268e-05	0.00511406
109222	Rarres1	1411	3.22431	1.34498	15.4092	8.65672e-05	0.00512402
242341	Atp6v0d2	2503	4.41395	1.0047	15.3656	8.85855e-05	0.00521499
620913	Gm12185	5287	4.0775	-1.07611	15.3073	9.13629e-05	0.00534942
12409	Cbr2	1021	6.70394	-0.8033	15.2964	9.18938e-05	0.00535158
21804	Tgfb1i1	3904	5.34954	-0.839097	14.9738	0.000109016	0.00631476
13717	Eln	3851	6.21964	-0.798233	14.8771	0.000114747	0.00661136
14133	Fcna	1317	4.07656	-1.0702	14.8342	0.000117387	0.00672769
13618	Ednrb	4355	5.84925	-0.790629	14.6747	0.000127751	0.00728315
29856	Smtn	3548	5.66787	-0.798499	14.6339	0.000130544	0.0074034
16803	Lbp	2525	7.8887	-0.832996	14.539	0.000137284	0.00774512
240328	F830016B08Rik	3297	5.37805	-0.812435	14.5159	0.000138985	0.00780043
66107	Wfdc21	438	4.65469	0.917117	14.4448	0.000144326	0.00805846
217012	Unc45b	3552	5.69161	-0.788046	14.4148	0.000146644	0.00814588
16007	Cyr61	2028	7.20049	-0.788796	14.3956	0.000148151	0.00818762
19713	Ret	7341	4.06145	-1.05095	14.2929	0.000156458	0.00860279
14586	Gfra2	3487	4.26931	-1.00667	14.2554	0.000159605	0.00870363
14268	Fn1	8425	11.0358	-1.0048	14.2519	0.000159899	0.00870363
22371	Vwf	8834	5.20484	-0.828936	14.1364	0.000170025	0.00920858
67888	Tmem100	1764	4.30656	-0.985806	14.0666	0.000176452	0.00950908
11450	Adipoq	1232	3.66956	-1.1439	14.0459	0.000178401	0.00956651
17756	Map2	10022	3.01957	1.35344	13.9887	0.000183909	0.0098133
100129	Gpr153	3777	5.34305	-0.80706	13.9225	0.000190504	0.0101154
12842	Col1a1	5930	11.7774	-1.00636	13.7557	0.000208185	0.0110003
21824	Thbd	3718	6.38954	-0.763648	13.6393	0.0002215	0.011647
22240	Dpysl3	6079	6.78486	-0.754732	13.5519	0.000232055	0.0121431
209378	Itih5	7928	5.17132	-0.810308	13.4604	0.000243652	0.0126887
94352	Loxl2	5180	8.09618	-0.812579	13.4111	0.00025014	0.0129642
53867	Col5a3	6112	8.95964	-0.869611	13.3999	0.000251633	0.0129795
17528	Mpz	2035	2.9854	-1.33689	13.3191	0.000262718	0.013487
69065	Chac1	1570	4.26378	-0.961211	13.2591	0.000271267	0.0138602
11754	Aoc3	4396	4.60938	-0.884436	13.1483	0.000287785	0.0145533
235130	Adamts15	6078	5.55126	-0.765041	13.1427	0.000288636	0.0145533
21922	Clec3b	992	5.85599	-0.747264	13.1413	0.000288862	0.0145533
171543	Bmf	5089	4.88794	0.834275	13.0023	0.000311109	0.0156015
13874	Ereg	4136	3.82661	-1.06624	12.9686	0.000316761	0.0158118
22235	Ugdh	2442	6.79888	-0.737465	12.9537	0.000319291	0.015865
16948	Lox	4934	9.06607	-0.859671	12.8918	0.000330025	0.0163234
16891	Lipg	3787	6.42884	0.738336	12.8588	0.000335888	0.0164806
14219	Ctgf	2402	8.24976	-0.806112	12.8569	0.000336246	0.0164806
21827	Thbs3	3183	5.48457	-0.755822	12.6721	0.000371152	0.0181095
219151	Scara3	3405	5.26063	-0.776757	12.6424	0.000377095	0.018317
170439	Elovl6	5949	4.22577	0.941078	12.5828	0.000389304	0.0188256
15505	Hsph1	3499	6.24157	-0.734505	12.57	0.000391979	0.0188708
16324	Inhbb	4257	5.88253	-0.733638	12.542	0.00039791	0.0190715
18008	Nes	6126	6.49977	-0.728511	12.4079	0.00042753	0.0204009
11639	Ak4	5162	5.17151	-0.780496	12.3659	0.000437258	0.0207736
213208	Il20rb	2478	3.15004	1.22745	12.2941	0.000454398	0.0214936
71198	Otud1	2529	4.23644	-0.932412	12.2229	0.000472069	0.0222324
11568	Aebp1	4075	8.50693	-0.80015	12.1802	0.000482992	0.0226483
30049	Scd3	3470	2.59876	1.35972	12.0542	0.000516745	0.0241266
12322	Camk2a	5358	5.60914	-0.723334	12.0198	0.000526379	0.024471
193740	Hspa1a	2798	3.97859	-0.978587	11.9382	0.000549933	0.0254567
320782	Tmem154	3342	3.55722	1.08539	11.8587	0.000573938	0.0264549
53376	Usp2	4386	5.56631	-0.720264	11.7986	0.000592755	0.0271246
58185	Rsad2	3785	6.49971	-0.708883	11.7963	0.000593475	0.0271246
16997	Ltbp2	6603	7.60754	-0.730522	11.6683	0.000635732	0.0289338
81799	C1qtnf3	2569	4.6594	0.813252	11.6417	0.000644897	0.0292282
545798	Tmem233	700	3.07432	-1.21233	11.5289	0.000685224	0.0308711
12818	Col14a1	6448	7.33941	-0.709548	11.5201	0.000688464	0.0308711
320502	Lmod3	2242	5.57867	-0.709446	11.5168	0.000689698	0.0308711
68655	Fndc1	5846	6.52376	-0.696761	11.4548	0.000713084	0.0317555
320712	Abi3bp	4742	5.67475	-0.703662	11.449	0.000715319	0.0317555
64297	Gprc5b	4525	5.81714	-0.696014	11.3686	0.000746952	0.0330244
30878	Apln	3149	5.73054	-0.697914	11.3178	0.000767659	0.033802
626578	Gbp10	3528	4.17665	-0.896534	11.3034	0.00077365	0.0339279
224833	AI661453	5032	3.1684	1.1568	11.2637	0.000790358	0.0345208
20201	S100a8	392	6.0411	0.698417	11.2267	0.000806269	0.0350743
12954	Cryaa	1214	3.38959	-1.1044	11.0532	0.000885364	0.0383611
70445	Cd248	2562	7.02904	-0.682385	11.0218	0.000900447	0.0388591
14118	Fbn1	9900	8.42849	-0.752035	10.9095	0.000956707	0.0411232
83397	Akap12	6247	4.48873	-0.827122	10.8798	0.000972193	0.0416237
16009	Igfbp3	2442	8.51781	-0.753653	10.7855	0.00102298	0.0436257
69640	Fam83g	4786	3.07382	1.15519	10.6921	0.00107595	0.0456877
23892	Grem1	1639	3.86697	-0.958428	10.6855	0.00107977	0.0456877
17110	Lyz1	1265	6.30594	-0.677238	10.6627	0.0010932	0.0460761
223513	Abra	1762	5.40623	-0.68819	10.495	0.00119695	0.0502535
216188	Aldh1l2	6030	4.83365	-0.756706	10.4676	0.00121485	0.0508078
107581	Col16a1	5206	6.92975	-0.660924	10.4499	0.00122659	0.0511017
108115	Slco4a1	3088	4.04929	-0.908503	10.4391	0.00123378	0.0512041
12825	Col3a1	5564	12.8604	-0.898321	10.4314	0.00123889	0.0512201
18073	Nid1	6046	8.2197	-0.720853	10.3773	0.00127574	0.0525432
18654	Pgf	1682	5.61808	-0.676849	10.33	0.00130889	0.0537041
242050	Igsf10	10084	4.53647	-0.79223	10.3197	0.00131618	0.0537993
23967	Osr1	2011	3.58933	-0.996091	10.2221	0.00138771	0.05651
23888	Gpc6	6780	3.78684	-0.944826	10.1957	0.0014077	0.0571093
93737	Pard6g	3143	3.04434	1.14107	10.02	0.00154847	0.0625209
16998	Ltbp3	5190	5.87718	-0.652357	10.0151	0.00155263	0.0625209
93689	Lmod1	3942	3.28124	-1.06244	10.0035	0.00156246	0.0626838
216856	Nlgn2	5002	5.08311	-0.707462	9.97508	0.00158673	0.0634223
14114	Fbln1	3859	6.07017	-0.652542	9.95622	0.00160307	0.0638398
11435	Chrna1	4320	4.58503	-0.769061	9.91279	0.00164134	0.0651244
19223	Ptgis	1751	5.37036	-0.67682	9.88346	0.00166771	0.0658025
229933	Clca2	3988	2.73475	1.22242	9.8803	0.00167058	0.0658025
269295	Rtn4rl2	1263	3.26445	-1.07436	9.86579	0.0016838	0.0660831
56745	C1qtnf1	4519	6.51044	-0.647192	9.85487	0.00169382	0.0662343
17534	Mrc2	5801	6.41208	-0.647537	9.84831	0.00169988	0.0662343
24108	Ubd	937	6.95597	0.641201	9.82125	0.00172507	0.0669747
68713	Ifitm1	840	7.92255	0.685101	9.81117	0.00173455	0.0671025
14104	Fasn	9938	5.75548	-0.644455	9.78755	0.00175698	0.0675723
15957	Ifit1	2638	6.82245	-0.640125	9.78525	0.00175918	0.0675723
77739	Adamtsl1	7839	3.59355	-0.971889	9.73469	0.00180822	0.0692109
244198	Olfml1	1969	3.09925	-1.10246	9.69436	0.00184834	0.0704973
244202	Nlrp10	4483	2.74871	1.20486	9.6441	0.00189961	0.0721983
214968	Sema6d	7207	5.02716	-0.700435	9.5755	0.00197191	0.0746844
380912	Zfp395	4229	5.10554	-0.688666	9.50664	0.0020473	0.0772694
17896	Myl4	883	5.77277	-0.637032	9.46445	0.00209492	0.0787923
246154	Vasn	3189	5.56137	-0.646692	9.43109	0.00213337	0.0799608
16323	Inhba	6378	7.12923	-0.633353	9.38606	0.00218641	0.0816664
20679	Sox6	9362	4.6066	-0.739553	9.37775	0.00219636	0.0817558
93695	Gpnmb	3798	8.47516	0.698904	9.3701	0.00220553	0.0818163
12831	Col5a1	8402	9.3391	-0.742026	9.27596	0.00232181	0.0858358
21814	Tgfbr3	6090	5.7628	-0.62603	9.26043	0.00234158	0.0862722
22339	Vegfa	4174	7.11788	-0.626702	9.21458	0.00240096	0.08816
26432	Plod2	3711	6.0648	-0.627289	9.20313	0.00241602	0.0884133
276829	Smtnl2	2624	5.94433	-0.621108	9.16939	0.00246096	0.0897547
17927	Myod1	1854	2.86874	-1.13555	9.11495	0.00253529	0.0920979
18626	Per1	4698	6.30139	-0.622768	9.10996	0.00254221	0.0920979
18542	Pcolce	1539	7.87482	-0.656225	9.09271	0.00256631	0.0926609
74032	Sdr42e1	2835	3.2582	1.01758	9.07996	0.00258425	0.09279
94275	Maged1	2752	7.07348	-0.620033	9.07801	0.00258702	0.09279
13175	Dclk1	12995	5.49261	-0.637484	9.02817	0.0026585	0.0950393
18405	Orm1	779	4.26841	0.79331	9.02139	0.00266838	0.0950786
13849	Ephx1	1739	5.12437	-0.665351	8.99163	0.00271219	0.0963229
108760	Galnt16	3920	4.79187	-0.699884	8.98394	0.00272363	0.0964128
23876	Fbln5	5893	5.02674	-0.673612	8.93254	0.00280135	0.098841
237611	Stac3	1790	4.85037	-0.685099	8.90447	0.00284473	0.100046
11421	Ace	5287	6.63144	-0.61009	8.86963	0.00289953	0.101643
207728	Pde2a	4641	5.93571	-0.614184	8.8567	0.00292015	0.101947
16779	Lamb2	5624	6.83423	-0.607628	8.8524	0.00292703	0.101947
14620	Gjb3	1922	3.31319	0.991816	8.80478	0.00300442	0.104307
21825	Thbs1	5848	8.08327	-0.655385	8.78902	0.00303048	0.104876
244654	Mtss1l	5006	4.54304	-0.724223	8.70682	0.00317022	0.109362
114332	Lyve1	2607	5.51686	-0.622441	8.66584	0.0032423	0.111494
78910	Asb15	4268	3.37234	-0.965167	8.6575	0.00325718	0.111651
12555	Cdh15	2843	3.18604	-1.01813	8.58783	0.00338418	0.115313
11535	Adm	1381	5.93275	-0.605847	8.58723	0.00338528	0.115313
14182	Fgfr1	5025	7.25738	-0.607881	8.56862	0.00342007	0.116132
234515	Inpp4b	9795	4.7995	0.683033	8.52185	0.00350907	0.118782
12816	Col12a1	11719	8.59842	-0.668646	8.41249	0.00372651	0.125749
20202	S100a9	524	6.65729	0.596744	8.3755	0.00380312	0.127936
58207	Slc43a3	2601	6.03327	-0.594127	8.29153	0.00398304	0.133574
72043	Sulf2	4133	5.60498	-0.601089	8.28566	0.00399594	0.133593
140742	Sesn1	3339	5.66534	0.598432	8.2743	0.00402101	0.134017
15959	Ifit3	1998	6.81786	-0.586661	8.25281	0.00406889	0.135197
235402	Lingo1	3880	2.87299	-1.08569	8.23192	0.004116	0.136344
16777	Lamb1	5778	7.31296	-0.596995	8.19571	0.00419896	0.138668
29810	Bag3	2593	6.47157	-0.585796	8.11494	0.00439019	0.144543
94180	Acsbg1	2775	3.13059	0.998351	8.10794	0.00440719	0.144663
83433	Trem2	1146	6.5939	0.584341	8.06448	0.00451414	0.147726
21664	Phlda1	1953	4.5864	-0.694573	8.04286	0.00456834	0.149049
14184	Fgfr3	4399	2.92013	1.03977	8.01682	0.00463449	0.150753
50778	Rgs1	1330	4.45946	0.715341	8.00331	0.00466919	0.151427
83675	Bicc1	5503	6.29507	-0.584086	7.9901	0.00470338	0.152081
65112	Pmepa1	4531	6.28655	-0.582923	7.96121	0.00477904	0.154067
320563	Islr2	4993	3.11725	-0.992835	7.9439	0.00482499	0.155087
22057	Tob1	2285	5.01201	-0.631286	7.90765	0.00492263	0.157757
53325	Banp	5498	4.46117	-0.708767	7.901	0.00494074	0.15787
20502	Slc16a2	4157	5.02427	-0.632614	7.8688	0.00502951	0.160234
329828	AI464131	4175	4.45848	-0.699984	7.85275	0.00507436	0.160342
17700	Mstn	2705	3.89454	-0.79962	7.85256	0.00507487	0.160342
12832	Col5a2	6615	9.70219	-0.697272	7.84645	0.00509205	0.160342
11815	Apod	2074	6.26943	-0.576805	7.84644	0.00509209	0.160342
17967	Ncam1	9773	3.84517	-0.81921	7.81348	0.0051858	0.162819
11464	Actc1	1459	3.19048	-0.960459	7.79526	0.00523834	0.163993
121021	Cspg4	8050	4.58674	-0.682372	7.78941	0.00525533	0.164051
18822	Plod1	3252	7.4902	-0.588653	7.75704	0.00535035	0.166537
74191	P2ry13	2526	5.52366	0.587798	7.73746	0.00540868	0.167739
14468	Gbp2b	2820	5.19418	-0.606421	7.73371	0.00541994	0.167739
26360	Angptl2	3444	7.56942	-0.590075	7.69939	0.00552394	0.170471
12843	Col1a2	5222	11.9046	-0.751195	7.68172	0.00557831	0.17166
17329	Cxcl9	2905	9.32569	0.67263	7.65974	0.00564666	0.173271
17127	Smad3	5090	5.73121	-0.57045	7.65061	0.00567531	0.173407
18027	Nfia	9643	4.03646	-0.768336	7.64343	0.00569794	0.173407
17390	Mmp2	3073	8.28817	-0.621041	7.64306	0.00569911	0.173407
117160	Ttyh2	3456	5.07294	-0.61445	7.54026	0.00603354	0.183068
244152	Tsku	2800	5.81966	-0.564523	7.51678	0.0061127	0.184952
14115	Fbln2	4477	9.54764	-0.674886	7.46956	0.00627508	0.189336
14457	Gas7	7372	7.88899	-0.594119	7.45261	0.00633445	0.190596
11447	Chrnd	2965	3.09435	-0.967779	7.41201	0.00647899	0.194406
66824	Pycard	2135	6.88706	0.553739	7.37504	0.00661352	0.197382
78560	Adgra2	5517	6.30093	-0.56034	7.37118	0.00662775	0.197382
399548	Scn4b	4244	5.70011	-0.557759	7.36979	0.00663286	0.197382
15530	Hspg2	14177	8.44578	-0.617563	7.36312	0.00665751	0.197573
109205	Sobp	4980	3.18047	-0.931899	7.34118	0.00673926	0.199453
12457	Noct	3069	5.33879	-0.584474	7.32468	0.00680139	0.200743
22403	Wisp2	1775	6.03835	0.557013	7.31289	0.00684617	0.201516
434215	Lrrc32	3816	5.29029	-0.584938	7.28183	0.00696556	0.204311
170643	Kirrel	7287	5.60874	-0.56453	7.2784	0.00697887	0.204311
14178	Fgf7	2672	3.91159	-0.773213	7.26732	0.00702205	0.205021
13003	Vcan	14689	7.04018	-0.553126	7.25397	0.00707446	0.205021
18802	Plcd4	3121	3.212	-0.918961	7.25212	0.00708175	0.205021
17454	Mov10	3770	5.01446	-0.606614	7.2488	0.00709482	0.205021
12402	Cbl	5083	5.23157	0.588909	7.24754	0.00709983	0.205021
14944	Gzmg	910	4.00041	0.742838	7.24328	0.00711667	0.205021
12153	Bmp1	4454	8.07624	-0.593444	7.223	0.00719755	0.206801
14677	Gnai1	3193	2.64143	1.04826	7.2146	0.00723128	0.206876
14825	Cxcl1	949	4.15793	-0.729762	7.20733	0.00726066	0.206876
24110	Usp18	1771	5.80817	-0.552234	7.20378	0.00727503	0.206876
286940	Flnb	9099	7.07451	-0.552135	7.19992	0.00729067	0.206876
217169	Tns4	4755	3.66802	0.811213	7.19546	0.00730883	0.206876
104725	Sptssa	1363	6.01181	0.554037	7.194	0.00731477	0.206876
26364	Adgre5	3253	7.73894	-0.576466	7.16996	0.00741345	0.209116
213393	8430408G22Rik	1317	4.36038	-0.693204	7.16533	0.00743259	0.209116
11988	Slc7a2	7857	6.35849	-0.55135	7.15245	0.00748617	0.210078
100213	Rusc2	5480	5.56006	-0.561376	7.11585	0.00764053	0.213856
99151	Cercam	2715	4.76953	-0.625928	7.09973	0.00770954	0.214729
57262	Retnla	598	2.92904	-0.979865	7.09931	0.00771138	0.214729
277414	Trp53i11	2662	5.85383	-0.549683	7.08873	0.00775703	0.215446
12877	Cpeb1	3114	3.83907	-0.775501	7.08408	0.00777717	0.215453
77125	Il33	2603	7.50105	-0.561716	7.06223	0.00787261	0.217238
15937	Ier3	1090	7.31018	-0.553871	7.06016	0.00788171	0.217238
56320	Dbn1	3047	5.99805	-0.549107	7.04814	0.00793475	0.218145
74646	Spsb1	3054	5.59284	-0.556138	7.02727	0.00802777	0.219754
246313	Prokr2	4533	3.01158	-0.963671	7.02591	0.00803386	0.219754
12904	Crabp2	900	2.67351	1.03409	6.99465	0.00817538	0.222527
67704	1810037I17Rik	976	6.22557	0.546692	6.99445	0.00817629	0.222527
24066	Spry4	4590	3.71693	-0.796582	6.96975	0.00828991	0.224684
227721	Plpp7	1824	4.28633	-0.68661	6.96821	0.00829703	0.224684
18011	Neurl1a	4412	5.14378	-0.581196	6.9541	0.00836274	0.225898
18600	Padi2	4758	5.12308	-0.581894	6.93641	0.00844585	0.227576
320878	Mical2	7370	6.04812	-0.543468	6.91536	0.00854585	0.229071
14230	Fkbp10	2603	6.63399	-0.539372	6.91392	0.00855272	0.229071
20893	Bhlhe40	3113	7.88227	-0.572066	6.9114	0.00856479	0.229071
14132	Fcgrt	1738	7.15332	-0.542004	6.90596	0.0085909	0.229204
71709	Syde1	3288	4.81445	-0.614156	6.89857	0.00862645	0.229587
80910	Gpr84	1551	5.35256	0.56815	6.88352	0.00869939	0.23096
17475	Mpdz	7568	4.97404	-0.593731	6.86325	0.00879864	0.232525
17928	Myog	1480	4.24055	-0.69936	6.86272	0.00880125	0.232525
12934	Dpysl2	4432	6.09117	-0.540834	6.85309	0.00884882	0.232679
17472	Gbp4	4538	6.28934	0.538295	6.85284	0.00885005	0.232679
14385	Slc37a4	2505	4.86431	-0.603166	6.84355	0.00889621	0.232901
70355	Gprc5c	4672	4.68983	-0.621749	6.84248	0.0089015	0.232901
100038947	LOC100038947	1456	6.17569	0.539387	6.80543	0.00908811	0.237211
110880	Scn4a	6598	5.66182	-0.538395	6.78393	0.00919821	0.239507
18106	Cd244	3758	4.81846	0.603475	6.7521	0.00936376	0.243233
225913	Tkfc	2256	3.31436	-0.86699	6.73779	0.00943914	0.244116
16402	Itga5	4470	8.23612	-0.580758	6.7371	0.0094428	0.244116
17384	Mmp10	1734	6.59092	-0.534699	6.72194	0.00952341	0.245613
26557	Homer2	11149	2.80763	0.977194	6.70601	0.00960887	0.246978
20148	Dhrs3	1797	6.15743	-0.535267	6.70358	0.00962194	0.246978
11492	Adam19	6731	6.53653	-0.531693	6.67836	0.00975901	0.249288
19275	Ptprn	3535	3.70106	-0.787502	6.67666	0.00976834	0.249288
52855	Lair1	3633	6.52851	0.531256	6.67436	0.00978096	0.249288
56401	P3h1	3364	5.99657	-0.532559	6.66692	0.00982189	0.249744
217342	Ube2o	5192	4.87715	-0.595398	6.65144	0.0099076	0.250806
12335	Capn3	3488	5.05328	-0.574136	6.65101	0.00990998	0.250806
99738	Kcnc4	3013	3.9688	-0.727729	6.64671	0.00993392	0.250826
217154	Stac2	3049	4.56318	-0.633935	6.64192	0.00996066	0.250916
